# Supplementary material for: Enhanced dissolution of arsenic in anaerobic soils upon organic amendment application: acid detergent-soluble organic matter as a potential indicator
Source: Sci Rep. 2023 Jan 5;13:217. doi: 10.1038/s41598-022-27325-1 (PMC9816317; doi:10.1038/s41598-022-27325-1)
Supplement: Supplementary file 1 — Supplementary Information 1. [file 41598_2022_27325_MOESM1_ESM.xlsx]

## Sheet: List
Title
Enhanced dissolution of arsenic in anaerobic soils upon organic amendment application: Acid detergent-soluble organic matter as a potential indicator
Authors
Aomi Suda (Corresponding author)1, Koji Baba2, Gen Sakurai1, Manami Furuya2 and Noriko Yamaguchi1
Author affiliations
1 Institute for Agro-Environmental Sciencies, NARO, Kannondai, Tukuba, Ibaraki 305-8604, Japan
2 Research Center for Advanced Analysis, NARO, Kannondai, Tukuba, Ibaraki 305-8604, Japan
Contact information
A. Suda
Tel.	+81-29-838-8314
E-mail	suda_aomi@affrc.go.jp
Sheet title	Explanation
List (This sheet)	List and explanation for each sheet in this file
Dissolved As and Fe	All data set for total dissolved As and Fe in soil solution after each incubation period.
Dissolved As sp.	All data set for As species in soil solution after each incubation period.
Ratio of cumulative As	Ratio of cumulative dissolved As in soils with each OAM to that of control soils
Fe(II)	Fe(II) contents in soils after incubations for 2 weeks and 6 weeks.
Eh & pH	Soil Eh and soil solution pH after each incubation period.
XANES	Normalized spectrum data of As K-edge XANES
As sp. in HNO3 extr.	Chromatogram data of HPLC-ICPMS for quantitative As speciation in soil extracts with HNO3 after incubations for 2 weeks and 6 weeks (controls and soils with No.9).

## Sheet: Dissolved As and Fe
Treatment (applied OAM)	F-soil	F-soil	F-soil	F-soil	F-soil	F-soil	F-soil	F-soil	F-soil	F-soil	F-soil	F-soil	F-soil	A-soil	A-soil	A-soil	A-soil	A-soil	A-soil	A-soil	A-soil	A-soil	A-soil	A-soil	A-soil	A-soil
	As	As	As	As	As	As	As	Fe	Fe	Fe	Fe	Fe	Fe	As	As	As	As	As	As	As	Fe	Fe	Fe	Fe	Fe	Fe
	0-week	1-week	2-week	4-week	6-week	9-week	14-week	1-week	2-week	4-week	6-week	9-week	14-week	0-week	1-week	2-week	4-week	6-week	9-week	14-week	1-week	2-week	4-week	6-week	9-week	14-week
	μg kg-1	μg kg-1	μg kg-1	μg kg-1	μg kg-1	μg kg-1	μg kg-1	mg kg-1	mg kg-1	mg kg-1	mg kg-1	mg kg-1	mg kg-1	μg kg-1	μg kg-1	μg kg-1	μg kg-1	μg kg-1	μg kg-1	μg kg-1	mg kg-1	mg kg-1	mg kg-1	mg kg-1	mg kg-1	mg kg-1
Control	0.213826	0.7543	1.56991	11.147	26.6887	51.3457	120.116	0.16757	0.15754	2.08962	12.7865	50.3837	137.756	0	0	0	0.118754	0.495145	1.06479	1.4558	0.02493	0.0185	0.02045	0.09701	0.39493	2.78773
No.1	-	0.77277	2.07305	14.8417	32.4612	61.9654	149.336	0.10236	0.12808	4.30796	20.8526	70.909	165.04	-	0.143914	0.222566	0.390408	0.570813	1.15484	1.36669	0.01665	0.01937	0.03687	0.23413	1.01832	4.74818
No.2	-	0.88743	5.82162	21.2438	42.2964	82.9959	171.662	0.15368	0.29081	9.01661	34.2445	94.5908	175.608	-	0	0.243071	0.472574	0.60797	1.27104	1.30609	0.02104	0.02886	0.08213	0.37493	1.90568	7.00373
No.3	-	2.18263	10.4388	32.0206	57.6217	120.519	230.435	0.12057	1.17779	22.0524	63.4513	132.941	212.695	-	0.14866	0.354095	0.598726	0.89279	1.22215	1.44175	0.01169	0.03293	0.19807	1.03022	2.67664	8.17598
No.4	-	2.87004	9.57699	30.8741	59.1204	114.64	224.339	0.13143	1.00684	20.2421	59.9593	128.412	205.473	-	0	0.232104	0.534735	0.842081	1.2144	1.41778	0.0265	0.02578	0.14921	0.83946	2.55769	9.10128
No.5	-	3.59665	18.7727	56.6568	111.936	207.971	299.668	0.22492	6.27624	60.3613	122.782	195.303	260.786	-	0.060102	0.301667	0.873852	1.15809	1.33483	1.4634	0.01534	0.03808	1.26277	2.61925	5.90554	13.0569
No.6	-	1.60845	7.94797	31.4137	50.9232	116.447	222.168	0.16536	0.75187	19.9616	54.6589	124.979	204.495	-	0.08516	0.187297	0.51797	0.838124	1.04768	1.46394	0.00594	0.01138	0.1075	0.87711	2.70203	7.97077
No.7	-	96.814	171.206	267.749	336.384	340.992	343.808	64.3316	136.877	224.019	255.815	266.809	290.242	-	0.894532	1.47495	1.81332	2.10921	2.18228	2.4731	2.98525	6.64731	17.6378	27.669	35.3234	48.0851
No.8	-	198.482	299.983	325.688	364.651	352.243	358.547	208.003	293.742	349.196	376.1	387.354	412.535	-	1.29576	2.21188	1.72858	2.05765	2.32478	2.80596	8.87355	17.3554	33.3142	45.9949	60.3989	82.1791
No.9	-	111.548	248.908	319.465	352.093	360.645	369.265	120.846	287.161	386.605	423.707	450.394	440.294	-	0.820296	1.58816	1.78941	2.13348	2.41563	2.67932	2.46825	11.486	37.3683	57.6583	72.6974	100.224
No.10	-	5.48336	32.7985	100.554	207.218	269.973	318.182	0.5355	18.6668	114.509	213.23	276.915	333.733	-	0.136033	0.530337	0.945733	1.49567	1.86347	1.94237	0.03014	0.04416	2.69004	6.28729	15.532	34.8978
No.11	-	64.3022	180.958	289.154	331.444	348.676	345.094	50.3865	196.85	379.888	418.205	433.788	473.981	-	0.51527	1.00747	1.55346	1.79872	2.32845	2.52586	1.17009	5.31387	24.2283	42.7269	60.1226	89.1292
No.12	-	195.85	274.638	306.574	333.549	333.43	333.35	241.903	303.218	368.874	404.769	409.78	435.636	-	1.1229	2.39875	1.69581	2.08122	2.29248	2.66937	8.92175	22.8273	41.2305	55.0431	71.415	93.7838
No.13	-	189.427	288.678	322.134	331.879	337.723	336.933	282.087	352.527	388.75	421.063	440.235	451.595	-	1.26936	2.28814	2.67677	2.85897	2.67563	3.20116	14.8144	37.9388	59.4624	75.7078	89.4351	112.517
No.14	-	232.754	300.433	311.558	336.349	335.153	328.918	278.059	322.277	352.448	378.599	383.576	405.388	-	1.105	2.52572	2.62515	2.28999	2.6115	2.80498	12.279	29.3349	47.043	60.7831	79.2232	96.0281
No.15	-	1.66142	7.6837	25.6457	53.0603	96.1589	183.334	0.12186	0.37613	12.6869	45.3989	102.952	176.332	-	0	0.225972	0.634382	0.744792	1.1413	1.38917	0.01932	0.03167	0.07408	0.43959	1.43711	7.63554
No.16	-	3.6856	21.0446	56.8185	116.746	194.255	299.738	0.14507	4.19654	50.5008	115.942	181.647	255.248	-	0.11406	0.354694	0.762413	1.13756	1.37995	1.73407	0.03476	0.03647	0.70898	2.24816	5.87988	13.3077
No.17	-	0.95972	6.32387	26.2384	48.7158	92.7782	203.308	0.09724	0.37575	13.1708	44.9341	106.924	189.886	-	0.168102	0.194548	0.439894	0.737097	1.17949	1.36562	0.02261	0.01327	0.07468	0.49253	2.15527	6.59925
No.18	-	79.1506	167.406	211.749	276.576	316.9	330.555	58.8055	146.668	223.668	256.232	279.618	304.701	-	0.649632	1.40203	1.55739	1.85793	2.11379	2.16403	2.36447	5.37148	14.0927	23.3928	32.0106	46.0872
No.19	-	79.1655	162.881	233.919	302.401	343.203	363.732	42.8164	129.521	205.15	249.844	269.619	295.474	-	0.897087	1.60419	1.69273	1.8449	2.06494	2.2923	1.85631	4.30822	11.4258	19.521	27.8829	42.5182
No.20	-	72.7316	162.055	261.582	292.72	336.048	342.635	41.1042	132.462	217.035	253.208	274.216	299.456	-	0.958605	1.47539	1.62666	1.94388	2.05871	1.97631	1.6339	4.02491	12.3798	22.4397	30.6356	44.4343
No.21	-	161.996	258.01	295.22	335.257	333.89	333.327	159.284	239.307	276.509	297.814	314.103	308.771	-	1.05108	1.72057	1.73586	2.16576	2.36961	2.38437	6.28994	13.4488	25.8594	35.8465	49.1901	65.5442
No.22	-	102.422	177.064	211.597	266.159	307.129	329.35	71.9121	148.644	210.014	241.667	262.425	286.726	-	0.90485	1.50774	1.52583	1.896	2.16834	2.20173	3.14412	5.81374	12.3912	19.6244	30.2476	45.9403
No.23	-	81.5828	160.378	209.226	268.11	307.534	331.266	60.264	135.686	199.9	239.741	250.592	287.247	-	0.900648	1.28169	1.60753	1.7656	1.98806	2.06681	2.23864	4.38559	10.3654	17.4925	27.0046	40.5942
No.24	-	157.93	269.281	302.481	338.741	345.372	340.311	169.236	274.462	320.968	344.617	353.668	377.476	-	1.10951	1.75551	1.74029	2.044	2.38758	2.18049	6.6747	16.2784	33.1887	45.6183	56.4379	77.122

## Sheet: Dissolved As sp.
Treatment (applied OAM)	F-soil	F-soil	F-soil	F-soil	F-soil	F-soil	F-soil	F-soil	F-soil	F-soil	F-soil	F-soil	F-soil	F-soil	F-soil	F-soil	F-soil	F-soil	F-soil	F-soil	F-soil	F-soil	F-soil	F-soil	F-soil	F-soil	F-soil	F-soil	F-soil	F-soil	F-soil	F-soil	F-soil	F-soil	F-soil	F-soil	F-soil	F-soil	F-soil	F-soil	F-soil	F-soil	A-soil	A-soil	A-soil	A-soil	A-soil	A-soil	A-soil
	As(III)	As(V)	MMA	DMA	AsB	Unidentified	As(III)	As(V)	MMA	DMA	AsB	Unidentified	As(III)	As(V)	MMA	DMA	AsB	Unidentified	As(III)	As(V)	MMA	DMA	AsB	Unidentified	As(III)	As(V)	MMA	DMA	AsB	Unidentified	As(III)	As(V)	MMA	DMA	AsB	Unidentified	As(III)	As(V)	MMA	DMA	AsB	Unidentified	As(III)+As(V)	MMA	DMA	AsB	Unidentified	As(III)+As(V)	MMA
	Initial	Initial	Initial	Initial	Initial	Initial	1-week	1-week	1-week	1-week	1-week	1-week	2-week	2-week	2-week	2-week	2-week	2-week	4-week	4-week	4-week	4-week	4-week	4-week	6-week	6-week	6-week	6-week	6-week	6-week	9-week	9-week	9-week	9-week	9-week	9-week	14-week	14-week	14-week	14-week	14-week	14-week	Initial	Initial	Initial	Initial	Initial	1-week	1-week
	μg kg-1	μg kg-1	μg kg-1	μg kg-1	μg kg-1	μg kg-1	μg kg-1	μg kg-1	μg kg-1	μg kg-1	μg kg-1	μg kg-1	μg kg-1	μg kg-1	μg kg-1	μg kg-1	μg kg-1	μg kg-1	μg kg-1	μg kg-1	μg kg-1	μg kg-1	μg kg-1	μg kg-1	μg kg-1	μg kg-1	μg kg-1	μg kg-1	μg kg-1	μg kg-1	μg kg-1	μg kg-1	μg kg-1	μg kg-1	μg kg-1	μg kg-1	μg kg-1	μg kg-1	μg kg-1	μg kg-1	μg kg-1	μg kg-1	μg kg-1	μg kg-1	μg kg-1	μg kg-1	μg kg-1	μg kg-1	μg kg-1
Control	0	0.213826	0	0	0	0	0	0.75429	0	0	0	0	0.63764	0.93227	0	0	0	0	10.4199	0.72706	0	0	0	0	26.2462	0.49647	0	0	0	0	51.3457	0	0	0	0	0	119.428	0.68792	0	0	0	0	0	0	0	0	0	0	0
No.1	-	-	-	-	-	-	0	0.77277	0	0	0	0	1.38771	0.68533	0	0	0	0	14.4293	0.41235	0	0	0	0	33.0932	0.30247	0	0	0	0	61.6526	0.31277	0	0	0	0	148.388	0.75913	0	0.18935	0	0	-	-	-	-	-	0	0.14391
No.2	-	-	-	-	-	-	0	0.88742	0	0	0	0	5.18268	0.63893	0	0	0	0	21.2438	0	0	0	0	0	42.1516	0.14483	0	0	0	0	82.4209	0.42165	0	0.15336	0	0	170.803	0.85969	0	0	0	0	-	-	-	-	-	0	0
No.3	-	-	-	-	-	-	1.1901	0.99253	0	0	0	0	9.67261	0.76622	0	0	0	0	32.0206	0	0	0	0	0	57.1617	0.46009	0	0	0	0	120.002	0.5167	0	0	0	0	228.884	1.32525	0	0.22624	0	0	-	-	-	-	-	0.0903344	0.05833
No.4	-	-	-	-	-	-	1.03018	1.40502	0.21045	0.22439	0	0	9.07291	0.50408	0	0	0	0	30.8741	0	0	0	0	0	58.8088	0.31159	0	0	0	0	114.087	0.55306	0	0	0	0	223.014	1.32514	0	0	0	0	-	-	-	-	-	0	0
No.5	-	-	-	-	-	-	2.06753	1.52912	0	0	0	0	18.3171	0.45555	0	0	0	0	56.2585	0.39833	0	0	0	0	110.901	1.03495	0	0	0	0	206.584	1.22779	0.1587	0	0	0	297.286	2.38228	0	0	0	0	-	-	-	-	-	0.060102	0
No.6	-	-	-	-	-	-	0.56834	1.04011	0	0	0	0	7.35842	0.58954	0	0	0	0	31.4137	0	0	0	0	0	50.5582	0.36499	0	0	0	0	115.707	0.52134	0	0.21844	0	0	220.906	1.26122	0	0	0	0	-	-	-	-	-	0.08516	0
No.7	-	-	-	-	-	-	93.972	1.34929	0	0.55014	0	0.94255	170.385	0.82072	0	0	0	0	266.343	1.40649	0	0	0	0	334.033	2.35092	0	0	0	0	339.019	1.97291	0	0	0	0	340.886	2.3293	0	0.41427	0.17784	0	-	-	-	-	-	0.894532	0
No.8	-	-	-	-	-	-	187.663	6.08585	0	2.27838	0	2.45453	291.136	2.01555	0	1.09851	0	5.73199	323.092	2.11492	0	0.48166	0	0	359.351	3.15873	0	0	0	2.14122	348.243	2.30827	0	0	0.15661	1.53471	354.607	2.6232	0	0.26678	0	1.05005	-	-	-	-	-	1.29576	0
No.9	-	-	-	-	-	-	107.737	2.85068	0	0.96011	0	0	241.223	1.76637	0	1.10171	0	4.81717	315.079	1.90608	0	1.59778	0	0.88234	346.872	2.95541	0	0.1524	0	2.11318	355.17	3.00165	0	0.298	0	2.17567	362.663	3.40979	0	0.34118	0.17491	2.67614	-	-	-	-	-	0.820296	0
No.10	-	-	-	-	-	-	4.34238	1.14097	0	0	0	0	32.4703	0.32822	0	0	0	0	99.9513	0.42039	0.18199	0	0	0	205.805	1.41302	0	0	0	0	267.656	2.31684	0	0	0	0	315.404	2.59375	0	0.18351	0	0	-	-	-	-	-	0.136033	0
No.11	-	-	-	-	-	-	62.368	0.92315	0	1.01105	0	0	176.508	1.05696	0	0.36866	0	3.02428	282.962	1.86211	0	1.61334	0	2.71697	325.732	3.01798	0	0	0.34483	2.34973	343.433	3.31294	0	0	0.24607	1.68348	340.749	3.40258	0	0	0	0.9426	-	-	-	-	-	0.51527	0
No.12	-	-	-	-	-	-	185.467	6.40609	0	2.18804	0	1.78874	268.421	1.85928	0	1.25351	0	3.10376	303.39	1.94802	0	0.43263	0	0.80306	329.34	2.6608	0	0.23456	0	1.31358	329.642	2.59301	0	0	0	1.19534	329.519	2.62639	0	0	0	1.20521	-	-	-	-	-	1.1229	0
No.13	-	-	-	-	-	-	178.29	6.76707	0	2.80732	0	1.5626	279.858	1.6895	0	1.38962	0	5.74171	316.025	1.93976	0	1.71277	0	2.45644	327.47	2.58955	0	0.1804	0	1.63921	332.573	2.9624	0	0.74823	0	1.43898	334.159	2.7737	0	0	0	0	-	-	-	-	-	1.20725	0
No.14	-	-	-	-	-	-	212.54	3.76436	0	4.54525	0	11.904	292.225	1.23378	0	1.88705	0	5.08708	306.468	1.46296	0	1.36473	0	2.2619	333.784	2.42121	0	0.14377	0	0	330.512	2.664	0	0.50086	0.1486	1.32675	325.344	2.25516	0	0.36424	0	0.95499	-	-	-	-	-	1.105	0
No.15	-	-	-	-	-	-	0	1.66141	0	0	0	0	6.96558	0.71812	0	0	0	0	25.6457	0	0	0	0	0	52.7075	0.35287	0	0	0	0	95.7751	0.38381	0	0	0	0	182.479	0.85524	0	0	0	0	-	-	-	-	-	0	0
No.16	-	-	-	-	-	-	1.8393	1.8463	0	0	0	0	20.3482	0.69642	0	0	0	0	56.6753	0.14318	0	0	0	0	116.053	0.6936	0	0	0	0	193.089	1.16574	0	0	0	0	297.807	1.93135	0	0	0	0	-	-	-	-	-	0.11406	0
No.17	-	-	-	-	-	-	0	0.95972	0	0	0	0	5.56765	0.75622	0	0	0	0	26.0542	0.18417	0	0	0	0	48.2294	0.48639	0	0	0	0	92.4855	0.29275	0	0	0	0	202.246	1.06179	0	0	0	0	-	-	-	-	-	0.168102	0
No.18	-	-	-	-	-	-	77.7398	1.14785	0	0.26294	0	0	166.464	0.94238	0	0	0	0	210.312	1.19519	0	0.24108	0	0	274.414	1.86723	0	0.2947	0	0	314.55	2.35019	0	0	0	0	327.807	2.55332	0	0.19473	0	0	-	-	-	-	-	0.649632	0
No.19	-	-	-	-	-	-	76.8927	0.85131	0	0.94009	0	0.48133	162.183	0.69732	0	0	0	0	232.927	0.99195	0	0	0	0	300.324	2.0772	0	0	0	0	341.137	1.91785	0.14739	0	0	0	361.258	2.26722	0	0.20701	0	0	-	-	-	-	-	0.897087	0
No.20	-	-	-	-	-	-	70.9224	0.9208	0	0.88838	0	0	161.195	0.86027	0	0	0	0	260.34	1.24187	0	0	0	0	290.72	1.99994	0	0	0	0	333.716	2.11339	0	0.21915	0	0	340.202	2.25264	0	0.18035	0	0	-	-	-	-	-	0.958605	0
No.21	-	-	-	-	-	-	154.35	4.36024	0	1.57256	0	1.71312	251.445	1.22812	0	0.98381	0	4.35312	293.777	1.44371	0	0	0	0	331.382	2.44926	0	0	0.16782	1.25872	330.213	2.39599	0	0.2128	0.20944	0.85917	330.784	2.54337	0	0	0	0	-	-	-	-	-	1.05108	0
No.22	-	-	-	-	-	-	101.191	0.85119	0	0.3797	0	0	176.177	0.54418	0	0.34247	0	0	210.295	0.74533	0	0	0	0.55677	264.786	1.12136	0	0.25164	0	0	305.669	1.46033	0	0	0	0	327.573	1.59818	0	0.1793	0	0	-	-	-	-	-	0.90485	0
No.23	-	-	-	-	-	-	80.3014	1.00286	0	0.27851	0	0	159.746	0.63215	0	0	0	0	207.883	1.10219	0	0.24095	0	0	266.574	1.53658	0	0	0	0	305.663	1.87063	0	0	0	0	328.725	2.06073	0	0.48028	0	0	-	-	-	-	-	0.900648	0
No.24	-	-	-	-	-	-	150.469	4.0254	0	1.86375	0	1.57217	261.54	1.47639	0	0.76578	0	5.49889	299.719	1.74559	0	0.19693	0	0.82016	335.444	2.33559	0	0	0	0.96129	341.702	2.38668	0	0.17216	0	1.11116	336.861	2.4395	0	0	0	1.01096	-	-	-	-	-	1.10951	0
[truncated: 28 more columns]

## Sheet: Ratio of cumulative As
Treatment (Applied OAM)	F-soil	A-soil
No.1	1.23083	1.14377
No.2	1.53701	1.19256
No.3	2.14767	1.34437
No.4	2.08427	1.27212
No.5	3.35499	1.50985
No.6	2.04861	1.21057
No.7	6.61237	2.87161
No.8	7.55438	3.15008
No.9	7.30855	3.03774
No.10	4.43077	2.01323
No.11	6.69019	2.69454
No.12	7.0612	3.11063
No.13	7.17445	3.83059
No.14	7.209	3.55529
No.15	1.73958	1.22763
No.16	3.29002	1.58628
No.17	1.77971	1.207
No.18	5.91932	2.60054
No.19	6.40482	2.69805
No.20	6.30796	2.60937
No.21	6.93501	2.98243
No.22	5.86799	2.68144
No.23	5.80223	2.51456
No.24	7.10135	2.91603

## Sheet: Fe(II)
Treatment (applied OAM)	F-soil	F-soil	A-soil	A-soil
	2-week	6-week	2-week	6-week
	g kg-1	g kg-1	g kg-1	g kg-1
Control	0.05952	1.55632	0.00914	0.44503
No.2	0.23691	2.51057	0.01346	0.82649
No.5	1.09151	4.28714	0.05824	2.01819
No.9	6.64458	7.52378	3.09482	9.10213
No.10	1.70896	6.01486	0.26026	3.21534
No.13	7.25093	7.48097	5.4193	10.1505
No.14	7.13764	7.49593	5.23743	10.1949
No.19	4.93007	6.81141	2.21768	6.85843
No.23	4.89987	6.85438	2.21799	5.90965

## Sheet: Eh & pH
Treatment (applied OAM no.)	F-soil	F-soil	F-soil	F-soil	F-soil	F-soil	F-soil	F-soil	F-soil	F-soil	F-soil	F-soil	F-soil	A-soil	A-soil	A-soil	A-soil	A-soil	A-soil	A-soil	A-soil	A-soil	A-soil	A-soil	A-soil	A-soil
	pH	pH	pH	pH	pH	pH	pH	Eh	Eh	Eh	Eh	Eh	Eh	pH	pH	pH	pH	pH	pH	pH	Eh	Eh	Eh	Eh	Eh	Eh
	0-week	1-week	2-week	4-week	6-week	9-week	14-week	1-week	2-week	4-week	6-week	9-week	14-week	0-week	1-week	2-week	4-week	6-week	9-week	14-week	1-week	2-week	4-week	6-week	9-week	14-week
	-	-	-	-	-	-	-	mV	mV	mV	mV	mV	mV	-	-	-	-	-	-	-	mV	mV	mV	mV	mV	mV
Control	5.015	5.785	5.935	6.535	6.255	6.59	6.67	565.95	500.85	169.25	157.15	93.4	43.1	6.33	6.535	6.89	6.9	6.85	7.025	7.09	480.9	393.1	308.85	208.5	143.25	72.3
OAM No.1	-	5.93	6.18	6.59	6.345	6.645	6.745	566.3	489.65	152.9	135.45	88.35	45.95	-	6.66	6.9	6.89	6.9	7.075	7.155	466.15	386.55	274.75	170.15	116.65	44
OAM No.2	-	6.2	6.305	6.6	6.53	6.695	6.795	538.55	337.5	142.4	127.85	49.8	32.15	-	6.875	6.99	7.035	6.98	7.165	7.165	449.6	341.7	250.05	149.7	90.45	14.9
OAM No.3	-	6.235	6.36	6.57	6.6	6.81	6.815	506	265.3	156.65	73.6	49.4	20.25	-	6.875	7.01	6.985	7.005	7.12	7.195	447.65	317.75	182.7	113.8	63.8	15.55
OAM No.4	-	6.36	6.42	6.59	6.6	6.82	6.82	475.8	264.6	152.9	78.85	37.1	19.45	-	6.855	6.98	6.97	6.975	7.125	7.19	441.65	331.9	191.45	116.9	64.15	7.95
OAM No.5	-	6.35	6.49	6.745	6.74	6.88	6.85	421.6	213.9	99.65	37.9	21.55	-2.3	-	6.875	7.05	7.01	6.99	7.14	7.285	465.75	294.85	100.25	53.8	-2.05	5.45
OAM No.6	-	6.28	6.365	6.605	6.58	6.855	6.83	523.9	279.6	151.5	85	55	3.4	-	6.89	7.065	6.93	7	7.155	7.205	455.95	379.4	203.5	118.4	59.95	10.45
OAM No.7	-	7.115	7.22	7.13	7.07	7.065	6.705	55.35	15.85	-8.3	-9	5.7	22.45	-	7.165	7.34	7.31	7.25	7.19	7.085	100.65	-38.05	-15.1	-30.6	-31.65	-27.25
OAM No.8	-	7.16	7.225	7.035	6.965	6.97	6.69	16.1	-6.5	-0.5	9.6	21.85	20.6	-	7.125	7.295	7.25	7.18	7.15	7.165	97.2	-25.2	-1	-25.75	-29.45	-28.25
OAM No.9	-	7.05	7.235	7.05	6.945	6.895	6.49	61.15	9.2	13.25	17.3	26.9	4.2	-	7.12	7.265	7.22	7.155	7.095	7.105	118.95	-32.45	-9.2	-27.25	-28.3	-25.8
OAM No.10	-	6.35	6.58	6.93	7.015	7.025	6.915	327.55	168.35	56.15	14.65	23.2	22.35	-	6.91	7.015	7.105	7.145	7.065	7.165	447.25	246.65	6.2	-61.05	-38.05	-15.8
OAM No.11	-	6.965	7.18	7.085	6.945	6.905	6.68	90.85	29.95	9.6	17.15	21.95	33.85	-	7.145	7.285	7.24	7.24	7.13	7.11	145.65	-35.8	-12	-24.75	-23.75	-24.65
OAM No.12	-	7.155	7.185	7.04	6.925	6.92	6.69	6.3	-4.9	5.6	6.75	-5	28.9	-	7.175	7.275	7.205	7.175	7.11	7.19	69.3	-19	-19.75	-32.4	-33.3	-25.35
OAM No.13	-	7.125	7.225	7.015	6.955	6.905	6.685	4.9	-1.8	3.45	-16.3	13.55	30.05	-	7.08	7.235	7.22	7.16	7.12	7.13	69.85	-13.7	-23.9	-29.95	-41.85	-29.6
OAM No.14	-	7.22	7.19	7.04	6.99	6.94	6.735	-0.65	-5.4	1.05	-5.2	7.05	3.15	-	7.13	7.255	7.19	7.23	7.13	7.13	76.55	-20.15	-20.75	-34.8	-37.6	-32.95
OAM No.15	-	6.37	6.4	6.535	6.545	6.795	6.825	496.1	313.1	169.25	94.8	55.7	17.45	-	6.775	6.965	6.955	6.985	7.065	7.135	448.35	367.95	229.35	153.25	105.15	24.25
OAM No.16	-	6.37	6.485	6.8	6.935	7.04	6.985	499	190.5	96.1	31.5	9.1	9.4	-	6.885	6.995	6.985	7.075	7.15	6.94	461.2	301.55	122	82.9	-23.7	1.9
OAM No.17	-	6.27	6.375	6.555	6.53	6.815	6.76	501.3	309.05	160.05	103.35	57.4	19.05	-	6.835	7.03	6.975	7	7.115	7.17	444.9	369.7	219.7	139.45	82.1	28.45
OAM No.18	-	6.98	7.145	7.145	7.07	7.05	6.965	69.6	22.95	-1.1	-7.7	1.9	11.6	-	7.05	7.235	7.225	7.235	7.165	7.15	146	-36.6	-29.45	-62.2	-37.2	-23.45
OAM No.19	-	6.96	7.185	7.165	7.065	7.055	6.975	58.7	18.85	-5.05	9.2	1.85	14.05	-	7.205	7.295	7.24	7.27	7.205	7.17	129.75	-43.6	-33.15	-57.45	-26.75	-25.3
OAM No.20	-	7.03	7.17	7.16	7.065	7.02	6.745	67.2	13.6	-6.5	-9.95	3.55	18.95	-	7.165	7.33	7.265	7.265	7.25	7.225	117.25	-32.2	-37.45	-33.6	-33.05	-26
OAM No.21	-	7.16	7.29	7.15	7.055	7.02	6.765	20.45	-15.2	-8.4	-6.15	5.65	22.15	-	7.17	7.305	7.3	7.25	7.19	7.22	66.45	-31.45	-29.35	-36.3	-31.15	-29.95
OAM No.22	-	7.075	7.23	7.16	7.085	7.065	6.98	54.35	16	-15.5	-5.25	-1.25	10.65	-	7.155	7.22	7.215	7.27	7.185	7.105	113.7	-30.85	-25.6	-57.15	-38.35	-27.1
OAM No.23	-	7.11	7.2	7.155	7.08	7.095	6.96	54.65	19	-5.8	-1.3	-3.5	10.45	-	7.215	7.305	7.22	7.27	7.21	7.22	112.1	-38.85	-28.15	-57.3	-33.1	-24.65
OAM No.24	-	7.075	7.195	7.09	6.975	6.945	6.79	32.45	0.05	-3.85	0.7	12.8	22.45	-	7.145	7.225	7.235	7.245	7.155	7.23	95.45	-33.6	-23.1	-27.35	-26.4	-29.15

## Sheet: XANES
Energy (eV)	Std As(III)	Std As(V)	Std As2S3	F-soil	F-soil	F-soil	F-soil	F-soil	F-soil	F-soil	F-soil	F-soil	F-soil	F-soil	F-soil	F-soil	F-soil	F-soil	F-soil	F-soil	F-soil	F-soil		Energy (eV)	Std As(III)	Std As(V)	Std As2S3	A-soil	A-soil	A-soil	A-soil	A-soil	A-soil	A-soil	A-soil	A-soil	A-soil	A-soil	A-soil	A-soil	A-soil	A-soil	A-soil	A-soil	A-soil	A-soil
				0 week	2 week	2 week	2 week	2 week	2 week	2 week	2 week	2 week	2 week	6 week	6 week	6 week	6 week	6 week	6 week	6 week	6 week	6 week						0 week	2 week	2 week	2 week	2 week	2 week	2 week	2 week	2 week	2 week	6 week	6 week	6 week	6 week	6 week	6 week	6 week	6 week	6 week
				Control	Control	No.2	No.5	No.9	No.10	No.13	No.14	No.19	No.23	Control	No.2	No.5	No.9	No.10	No.13	No.14	No.19	No.23						Control	Control	No.2	No.5	No.9	No.10	No.13	No.14	No.19	No.23	Control	No.2	No.5	No.9	No.10	No.13	No.14	No.19	No.23
11850.2	0.01952	0.01406	0.02849	0.03729	0.03434	0.0156	0.01369	0.04388	0.0444	0.01228	0.04776	0.0404	0.03613	0.06561	0.02469	0.02144	0.0174	0.04247	0.04577	0.03908	0.02212	0.02039		11850	0.01952	0.01406	0.02849	0.0711	0.0624	0.0565	0.0468	0.0866	0.0121	0.0271	-0.0153	0.0201	0.0375	0.0787	0.00113	0.10059	0.0889	0.0436	0.0925	0.0316	0.0222	0.0814
11850.5	0.0206	0.01505	0.02969	0.02214	0.04267	0.00101	0.01259	0.03048	0.03018	0.04841	0.03641	0.06108	0.0532	0.04556	0.04191	0.02208	0.05257	0.03358	0.04323	0.03762	0.02114	0.01592		11850.3	0.0206	0.01505	0.02969	0.0467	0.0184	0.036	0.0525	0.0653	0.035	0.0261	0.0327	0.0425	0.0092	0.0539	0.0558	0.02	0.0583	0.0467	0.0562	0.0801	0.0165	0.0434
11850.8	0.02114	0.0156	0.03105	0.01448	0.0298	0.01163	0.01093	0.01913	0.02258	0.01933	0.0797	0.05417	0.05273	0.0264	0.03392	0.03594	0.03578	0.03353	0.03872	0.03479	0.01978	0.02194		11850.6	0.02114	0.0156	0.03105	0.0479	0.00837	0.0362	0.0522	0.044	0.0455	0.0261	0.0558	0.0702	0.0329	0.0817	0.0565	0.0496	0.0276	0.0768	0.0723	0.023	0.053	-0.00989
11851.1	0.02218	0.01557	0.03242	0.03081	0.01546	0.00262	0.02813	0.04416	0.03031	0.01652	0.07585	0.07833	0.05507	0.03927	0.03322	0.01773	0.0324	0.04215	0.0304	0.02787	0.02417	0.0023		11850.9	0.02218	0.01557	0.03242	0.0358	0.0283	0.0496	-0.00678	0.0236	0.0355	0.00385	0.13335	0.0475	0.0491	0.0616	0.0524	0.0746	0.0541	0.0555	0.0635	0.0226	0.0473	0.0615
11851.4	0.02267	0.01722	0.03379	0.02507	0.02204	0.02209	0.03549	0.01914	0.02757	0.01948	0.04974	0.07576	0.05302	0.03838	0.0184	0.04232	0.03948	0.0234	0.03758	0.0395	0.02125	0.02139		11851.2	0.02267	0.01722	0.03379	0.00829	0.0113	0.00726	0.0335	0.11909	0.0959	0.0501	0.0484	0.0232	-0.0422	0.0386	0.0871	0.00786	0.0095	0.0553	0.0829	0.0919	0.0386	0.0315
11851.7	0.02374	0.01723	0.03537	0.03473	0.01781	0.03111	0.0247	0.01445	0.01997	0.01965	0.047	0.04773	0.06031	0.03926	0.03307	0.04055	0.04999	0.02403	0.02999	0.05209	0.02747	0.02474		11851.5	0.02374	0.01723	0.03537	0.0218	0.0227	0.0258	0.0655	0.0828	0.0759	0.0595	0.0267	0.0766	0.057	0.0567	0.0792	0.0851	0.0652	0.0272	0.0694	0.0554	0.0676	0.0418
11852	0.02459	0.01755	0.0369	0.04395	0.00995	0.03543	0.02874	0.0378	0.04295	0.03422	0.0612	0.05247	0.04767	0.04104	0.02447	0.03553	0.05485	0.03598	0.04047	0.04548	0.02692	0.01931		11851.8	0.02459	0.01755	0.0369	0.026	0.0248	0.0273	0.0357	0.0788	0.0326	0.0442	0.10312	0.079	0.0374	0.0684	0.0412	0.0634	0.0645	-0.00867	0.016	0.0226	0.0437	0.0372
11852.3	0.02556	0.01806	0.03859	0.02886	0.01373	0.03941	0.033	0.05601	0.05852	0.04268	0.07954	0.05608	0.03251	0.03706	0.01932	0.02329	0.03122	0.02584	0.05388	0.02828	0.03352	0.02637		11852.1	0.02556	0.01806	0.03859	0.051	0.0462	0.052	0.059	0.074	0.056	0.0243	0.12161	0.0466	0.0288	0.0202	0.0576	0.0418	0.16901	0.0764	0.0791	0.0785	0.0131	0.0581
11852.6	0.02667	0.01869	0.04062	0.02437	0.01911	0.02956	0.03684	0.04647	0.03692	0.03376	0.08145	0.05166	0.03969	0.03543	0.02034	0.0253	0.02194	0.01855	0.04741	0.01734	0.03659	0.03099		11852.4	0.02667	0.01869	0.04062	0.0327	0.0031	0.0317	0.0659	0.0974	0.0767	0.0232	0.0631	0.0503	0.047	0.0658	0.12915	0.0238	0.0768	0.0499	0.077	0.11472	0.039	0.0559
11852.9	0.02786	0.02003	0.04261	0.03401	0.01416	0.02202	0.03076	0.04045	0.0218	0.0332	0.082	0.06211	0.04231	0.05094	0.00441	0.05147	0.04163	0.03199	0.03562	0.03517	0.02936	0.04418		11852.7	0.02786	0.02003	0.04261	0.0319	0.0369	0.041	0.0315	0.0522	0.0725	0.0253	0.0715	0.0635	0.0371	0.0363	0.11022	0.00663	0.0608	0.0228	0.11063	0.0346	0.0881	0.0683
11853.2	0.02902	0.02124	0.04473	0.03484	0.01791	0.03132	0.02071	0.07216	0.01489	0.0568	0.09691	0.06592	0.04597	0.06062	0.01414	0.06268	0.05666	0.03878	0.03098	0.04986	0.03008	0.04166		11853	0.02902	0.02124	0.04473	0.0536	0.0737	0.0157	-0.00629	0.048	0.0426	0.0568	0.10584	0.0745	0.0359	0.0434	0.0271	0.0452	0.0245	0.0857	0.10497	0.0973	0.0597	0.0954
11853.5	0.03028	0.02183	0.04717	0.0367	0.02375	0.03655	0.03327	0.08435	0.02267	0.06166	0.09358	0.05955	0.059	0.05826	0.04456	0.0708	0.06857	0.0338	0.04584	0.04849	0.02656	0.02817		11853.3	0.03028	0.02183	0.04717	0.0283	0.0639	0.000848	0.0522	0.0257	0.0512	0.0635	0.0507	0.10994	0.0199	0.0993	0.0918	0.0893	0.0531	0.0228	0.0443	0.0951	0.0533	0.0383
11853.8	0.03153	0.02238	0.04996	0.03733	0.01492	0.03433	0.04957	0.06344	0.03987	0.0351	0.09059	0.05965	0.06138	0.05402	0.0474	0.06154	0.06599	0.0484	0.05217	0.05036	0.02731	0.05192		11853.6	0.03153	0.02238	0.04996	0.0558	0.0319	0.0404	0.0698	0.0429	0.0312	0.0409	0.098	0.10105	0.0744	0.12474	0.0745	0.0456	0.0451	0.0915	0.0996	0.0497	0.0426	0.0532
11854.1	0.03284	0.0239	0.05291	0.03631	0.02314	0.02613	0.05832	0.0574	0.06461	0.02805	0.12291	0.06397	0.06214	0.0518	0.03085	0.03741	0.05008	0.06089	0.06184	0.0621	0.03721	0.05846		11853.9	0.03284	0.0239	0.05291	0.0695	0.0223	0.0378	0.0667	0.12303	0.0673	0.0747	0.14487	0.0753	0.0567	0.0389	0.13428	0.0969	0.0752	0.0514	0.0932	0.084	0.0397	0.0461
11854.4	0.03442	0.02344	0.05628	0.04226	0.03269	0.02853	0.04741	0.06395	0.04223	0.02296	0.08236	0.07746	0.04698	0.07682	0.01941	0.04339	0.03769	0.03301	0.06673	0.08151	0.04049	0.06429		11854.2	0.03442	0.02344	0.05628	0.0169	0.0842	0.0629	0.0148	0.0942	0.071	0.0463	0.0472	0.0748	0.0054	0.0587	0.0818	0.0868	0.0583	0.0796	0.0279	0.10395	0.0704	0.0609
11854.7	0.03618	0.02529	0.05951	0.04551	0.02746	0.04179	0.0427	0.05934	0.0543	0.05971	0.09342	0.02815	0.04338	0.0683	0.01848	0.04383	0.04228	0.04088	0.06914	0.059	0.05018	0.06829		11854.5	0.03618	0.02529	0.05951	0.0362	0.0656	0.0623	0.0666	0.0776	0.0967	0.0642	0.0627	0.0772	0.0415	0.0683	0.0707	0.0591	0.0769	0.0428	0.0665	0.0795	0.0545	0.0519
11855.1	0.03792	0.02609	0.06326	0.05171	0.02823	0.01918	0.04502	0.07305	0.06998	0.02649	0.07134	0.07356	0.06133	0.05824	0.05304	0.06527	0.08783	0.057	0.03239	0.05775	0.03884	0.0466		11854.8	0.03792	0.02609	0.06326	0.0738	0.0417	0.0282	0.0813	0.0747	0.0905	0.0836	0.14414	0.066	0.0657	0.12008	0.13082	0.032	0.0964	0.0858	0.11842	0.0977	0.0587	0.0991
11855.4	0.03974	0.02929	0.06699	0.04247	0.03351	0.04522	0.03484	0.064	0.04507	0.07004	0.0706	0.12005	0.0941	0.06559	0.04401	0.05956	0.06215	0.07804	0.05485	0.07754	0.04837	0.04195		11855.1	0.03974	0.02929	0.06699	0.0853	0.0829	0.0286	0.0585	0.10596	0.0869	0.0638	0.16319	0.0457	0.0761	0.0956	0.0981	0.0569	0.0313	0.0607	0.10966	0.14451	0.0663	0.0666
11855.7	0.04153	0.02862	0.07159	0.04197	0.02793	0.03152	0.03969	0.07389	0.04862	0.05336	0.08952	0.09709	0.08247	0.06945	0.05002	0.02503	0.0339	0.05323	0.04946	0.07838	0.05277	0.03516		11855.4	0.04153	0.02862	0.07159	0.0646	0.0483	0.0244	0.0635	0.0668	0.1211	0.0326	0.0869	0.0903	0.0294	0.0842	0.0524	0.14145	0.0959	0.0778	0.16579	0.0678	0.0721	0.0377
11856	0.0437	0.03165	0.07642	0.0747	0.04589	0.04668	0.05202	0.07578	0.0232	0.09297	0.1014	0.06263	0.06168	0.06376	0.03646	0.04683	0.0474	0.06171	0.07542	0.10293	0.04269	0.04691		11855.7	0.0437	0.03165	0.07642	0.0567	0.0526	0.0427	0.0259	0.0221	0.0612	0.0929	0.10256	0.0579	0.0742	0.0842	0.11444	0.061	0.12015	0.0865	0.0416	0.0331	0.11837	0.0941
11856.3	0.04595	0.03302	0.08129	0.05182	0.03899	0.03619	0.06723	0.06011	0.04333	0.05422	0.0623	0.06881	0.05946	0.07399	0.04935	0.04633	0.07137	0.08446	0.09775	0.08067	0.04397	0.07155		11856	0.04595	0.03302	0.08129	0.0621	0.0739	0.0718	0.0591	0.0471	0.0588	0.0662	0.14037	0.10599	0.0181	0.0884	0.0399	0.0326	0.0778	0.0852	0.0612	0.04	0.0784	0.11096
11856.6	0.04826	0.03417	0.08743	0.0581	0.04073	0.04108	0.06375	0.09034	0.06584	0.04195	0.08443	0.09803	0.08283	0.07417	0.05393	0.04267	0.09648	0.05735	0.07526	0.07366	0.03511	0.08169		11856.3	0.04826	0.03417	0.08743	0.0463	0.0728	0.0738	0.0869	0.11142	0.0502	0.054	0.10136	0.0882	0.0634	0.0523	0.0174	0.0442	0.0662	0.10759	0.081	0.0725	0.087	0.0598
11856.9	0.05071	0.03479	0.09359	0.06593	0.04024	0.06462	0.03984	0.09493	0.06238	0.08753	0.11029	0.09876	0.06559	0.10647	0.02101	0.0647	0.05742	0.07625	0.09327	0.08335	0.06764	0.10007		11856.6	0.05071	0.03479	0.09359	0.0987	0.0541	0.0609	0.0757	0.102	0.0653	0.0623	0.059	0.11657	0.0947	0.0748	0.0948	0.0876	0.13454	0.0741	0.0673	0.1332	0.0417	0.0509
11857.2	0.05386	0.03595	0.10122	0.07718	0.0508	0.05034	0.05907	0.10051	0.07595	0.09064	0.10437	0.10763	0.10415	0.06727	0.04718	0.08038	0.08234	0.06406	0.06574	0.09548	0.06891	0.08042		11856.9	0.05386	0.03595	0.10122	0.0679	0.10125	0.0749	0.0759	0.12764	0.13051	0.041	0.0736	0.0983	0.053	0.0804	0.0884	0.0421	0.14184	0.10753	0.0875	0.13503	0.0607	0.0514
11857.5	0.05662	0.03952	0.10888	0.06502	0.05281	0.07161	0.06121	0.07929	0.08028	0.08107	0.09568	0.07494	0.08506	0.06924	0.06806	0.0743	0.08134	0.06532	0.09531	0.08633	0.05844	0.09537		11857.2	0.05662	0.03952	0.10888	0.0954	0.0563	0.0868	0.0677	0.1057	0.0595	0.0817	0.11528	0.0754	0.0382	0.11111	0.12783	0.10075	0.11885	0.10294	0.14651	0.0879	0.0687	0.10053
11857.8	0.0599	0.04159	0.11826	0.04012	0.05681	0.08022	0.06526	0.1296	0.0542	0.08659	0.12826	0.11149	0.06792	0.1083	0.06387	0.07267	0.08123	0.07115	0.08708	0.10601	0.06471	0.08932		11857.5	0.0599	0.04159	0.11826	0.0495	0.0645	0.0666	0.0698	0.087	0.12419	0.0674	0.0971	0.0856	0.05	0.0712	0.0992	0.10203	0.1144	0.0885	0.0964	0.16252	0.0598	0.0659
11858.1	0.0634	0.04258	0.12929	0.06149	0.06165	0.06322	0.06881	0.09953	0.07422	0.09022	0.12953	0.08955	0.08636	0.14716	0.08056	0.07217	0.08623	0.08562	0.09899	0.10763	0.09695	0.09402		11857.8	0.0634	0.04258	0.12929	0.0946	0.15458	0.0686	0.0959	0.11581	0.13559	0.10974	0.1152	0.0992	0.0689	0.0989	0.0946	0.0706	0.0954	0.0502	0.0527	0.12993	0.10424	0.0759
11858.4	0.06738	0.04619	0.14178	0.07975	0.05841	0.06997	0.06937	0.13425	0.08425	0.07364	0.15463	0.09534	0.08366	0.09834	0.08059	0.07327	0.07227	0.06892	0.07171	0.11912	0.07274	0.08808		11858.1	0.06738	0.04619	0.14178	0.0325	0.11549	0.0846	0.0692	0.0983	0.0545	0.10443	0.14604	0.13432	0.0666	0.12096	0.11669	0.0353	0.0885	0.079	0.10961	0.19497	0.0748	0.0968
11858.7	0.07146	0.04746	0.15631	0.06589	0.06188	0.07042	0.06439	0.10429	0.11586	0.09235	0.15106	0.09552	0.0811	0.10001	0.06772	0.08794	0.10089	0.08034	0.11453	0.12076	0.07468	0.11515		11858.4	0.07146	0.04746	0.15631	0.0483	0.10291	0.0928	0.12318	0.11236	0.10983	0.0853	0.15888	0.098	0.0665	0.0956	0.0869	0.0577	0.11843	0.0989	0.0863	0.14687	0.11559	0.12176
11859.1	0.07603	0.05062	0.17291	0.05744	0.06021	0.08206	0.06981	0.10902	0.09375	0.10162	0.20334	0.11796	0.09881	0.1511	0.06967	0.10214	0.10993	0.1146	0.10091	0.16203	0.08185	0.10603		11858.7	0.07603	0.05062	0.17291	0.0553	0.12774	0.0505	0.13502	0.13479	0.08	0.0608	0.19187	0.0635	0.0834	0.0795	0.0915	0.11296	0.1699	0.0544	0.14919	0.14751	0.13912	0.11713
11859.4	0.08129	0.05229	0.19283	0.08255	0.06635	0.07521	0.08625	0.17142	0.07526	0.13283	0.15764	0.10981	0.11739	0.12893	0.07822	0.0781	0.09649	0.08911	0.11615	0.15777	0.08453	0.10929		11859	0.08129	0.05229	0.19283	0.0865	0.0721	0.0895	0.10566	0.12188	0.0735	0.11032	0.16122	0.1209	0.0878	0.0976	0.0855	0.16076	0.1265	0.0957	0.11254	0.12332	0.10223	0.10611
11859.7	0.08696	0.05467	0.21622	0.08908	0.06733	0.08734	0.09564	0.15718	0.09403	0.14512	0.16962	0.10868	0.1091	0.13287	0.09382	0.1049	0.12299	0.11163	0.12302	0.14551	0.10645	0.14116		11859.3	0.08696	0.05467	0.21622	0.0888	0.12056	0.0914	0.0716	0.1323	0.0823	0.1059	0.13922	0.0894	0.06	0.0934	0.14765	0.0592	0.0875	0.15143	0.17949	0.14254	0.12623	0.11166
11860	0.09323	0.06093	0.24392	0.06298	0.08242	0.07391	0.0999	0.15475	0.09387	0.1663	0.13271	0.11546	0.13507	0.16238	0.0896	0.12675	0.13471	0.10872	0.1194	0.13748	0.11879	0.16855		11859.6	0.09323	0.06093	0.24392	0.10762	0.1178	0.0687	0.0628	0.15108	0.0869	0.10913	0.16632	0.11613	0.12897	0.13982	0.11225	0.0656	0.1019	0.0996	0.16324	0.15749	0.13902	0.13904
11860.3	0.10044	0.06279	0.27915	0.08196	0.09596	0.09886	0.08699	0.17513	0.11865	0.14972	0.19196	0.12741	0.12318	0.15497	0.08696	0.10498	0.1339	0.12798	0.11867	0.18861	0.12923	0.17117		11860	0.10044	0.06279	0.27915	0.0568	0.13863	0.10703	0.13245	0.14911	0.13182	0.12135	0.16207	0.1311	0.12434	0.17733	0.10465	0.10838	0.13802	0.16184	0.17052	0.17887	0.13201	0.16982
11860.6	0.1081	0.06782	0.32259	0.09452	0.09689	0.12857	0.08862	0.19932	0.12033	0.15867	0.20895	0.18216	0.15195	0.1654	0.10255	0.13316	0.13682	0.12565	0.12378	0.19375	0.13666	0.18539		11860.2	0.1081	0.06782	0.32259	0.0637	0.0981	0.0904	0.15	0.10019	0.093	0.0997	0.20126	0.10619	0.11447	0.0861	0.14607	0.15551	0.15384	0.11866	0.14722	0.16047	0.10301	0.17028
11860.9	0.11675	0.07405	0.37659	0.09448	0.09879	0.12121	0.1036	0.23276	0.12625	0.17624	0.23428	0.18082	0.17212	0.18539	0.13184	0.13027	0.18038	0.17193	0.17612	0.2351	0.14218	0.19599		11860.5	0.11675	0.07405	0.37659	0.11877	0.15658	0.14577	0.11857	0.18588	0.093	0.111	0.15686	0.11027	0.0867	0.12271	0.11278	0.097	0.13259	0.16785	0.15004	0.22525	0.20572	0.15221
11861.2	0.12707	0.07833	0.44172	0.11702	0.11556	0.12633	0.10006	0.2528	0.15112	0.21495	0.25169	0.2132	0.1776	0.18809	0.15799	0.13068	0.1982	0.17075	0.20693	0.26716	0.15473	0.22569		11860.8	0.12707	0.07833	0.44172	0.0877	0.0879	0.12545	0.14312	0.22603	0.12594	0.16656	0.17094	0.14499	0.13015	0.13793	0.18989	0.15452	0.11585	0.19624	0.1788	0.1882	0.15641	0.13625
11861.5	0.13873	0.08516	0.5244	0.12444	0.12935	0.14061	0.12456	0.2524	0.15592	0.22389	0.31851	0.22742	0.21225	0.21106	0.17331	0.16	0.21054	0.17649	0.21417	0.28075	0.18281	0.24441		11861.1	0.13873	0.08516	0.5244	0.13487	0.1636	0.0787	0.1178	0.17367	0.11878	0.12854	0.20749	0.14876	0.10062	0.0951	0.22286	0.0735	0.1227	0.17346	0.23577	0.11961	0.17061	0.22833
11861.9	0.15184	0.0912	0.61681	0.13722	0.13061	0.14885	0.12258	0.31114	0.17473	0.24816	0.36519	0.23872	0.22125	0.23476	0.18059	0.18696	0.23551	0.19699	0.23641	0.33521	0.20858	0.29709		11861.4	0.15184	0.0912	0.61681	0.14113	0.12915	0.12366	0.15835	0.16034	0.14528	0.15148	0.21579	0.11286	0.13648	0.14192	0.16701	0.15739	0.19299	0.19017	0.22299	0.22134	0.1929	0.1758
11862.2	0.16731	0.09686	0.73335	0.15004	0.128	0.15283	0.1427	0.35619	0.22847	0.29903	0.39181	0.2549	0.23207	0.25058	0.1959	0.21609	0.26487	0.22186	0.25857	0.40172	0.22785	0.35109		11861.7	0.16731	0.09686	0.73335	0.15991	0.13753	0.12827	0.12565	0.19424	0.18407	0.19678	0.15666	0.14134	0.15347	0.15161	0.16803	0.17898	0.15036	0.1616	0.16233	0.18581	0.19804	0.22012
11862.5	0.18474	0.10352	0.86547	0.15013	0.15406	0.17813	0.16365	0.40094	0.24166	0.34009	0.45178	0.31144	0.27691	0.30826	0.22491	0.23015	0.32316	0.23631	0.29799	0.46697	0.24963	0.40402		11862	0.18474	0.10352	0.86547	0.12348	0.18104	0.13441	0.12482	0.22833	0.20491	0.20343	0.20603	0.20918	0.14045	0.18248	0.17511	0.18966	0.24541	0.24071	0.20901	0.23094	0.25589	0.22459
11862.8	0.20591	0.11162	1.02267	0.15624	0.16758	0.18921	0.18385	0.4974	0.26556	0.40758	0.51372	0.35096	0.33704	0.35753	0.25354	0.25068	0.36537	0.27969	0.36004	0.52873	0.28405	0.4606		11862.3	0.20591	0.11162	1.02267	0.16864	0.2458	0.15863	0.19327	0.19083	0.14341	0.24022	0.21536	0.18633	0.1814	0.15005	0.26787	0.15133	0.25439	0.22063	0.28718	0.23558	0.25242	0.23855
11863.1	0.23044	0.12267	1.18925	0.18624	0.1884	0.20815	0.19616	0.58346	0.31604	0.48133	0.59797	0.39857	0.38351	0.38121	0.2805	0.28441	0.42948	0.3261	0.41172	0.61642	0.32502	0.54412		11862.6	0.23044	0.12267	1.18925	0.19817	0.25347	0.172	0.20423	0.26179	0.17243	0.2295	0.18884	0.24734	0.1779	0.21103	0.21791	0.20923	0.22693	0.2684	0.28588	0.24594	0.24865	0.21891
11863.4	0.26011	0.13253	1.37873	0.22251	0.2152	0.25016	0.22841	0.64495	0.36	0.56655	0.69779	0.47233	0.42143	0.46424	0.34086	0.32476	0.48275	0.35091	0.47276	0.73825	0.39428	0.65598		11863	0.26011	0.13253	1.37873	0.16457	0.23032	0.17148	0.21158	0.24288	0.21123	0.26729	0.31544	0.23868	0.19226	0.26077	0.27631	0.18675	0.30702	0.29955	0.27213	0.29811	0.3275	0.24958
11863.7	0.29588	0.14831	1.57186	0.24411	0.25011	0.29852	0.25402	0.71635	0.38969	0.65645	0.79225	0.51749	0.50844	0.56389	0.40552	0.37168	0.55417	0.40792	0.55825	0.85907	0.45516	0.73253		11863.2	0.29588	0.14831	1.57186	0.23987	0.23032	0.20343	0.25527	0.32039	0.22883	0.25695	0.37621	0.26505	0.16024	0.26612	0.28282	0.27056	0.29125	0.32433	0.34131	0.2895	0.35365	0.27354
11864	0.33799	0.16335	1.76742	0.26518	0.30008	0.33146	0.29258	0.84696	0.44036	0.74827	0.89718	0.59863	0.60525	0.64216	0.48045	0.46906	0.65391	0.48181	0.65099	0.98514	0.53307	0.83899		11863.5	0.33799	0.16335	1.76742	0.23987	0.31348	0.28115	0.22648	0.34836	0.25799	0.29964	0.30466	0.30086	0.24545	0.31026	0.33668	0.29413	0.30193	0.31497	0.36375	0.34579	0.34808	0.31756
11864.3	0.3905	0.17912	1.93375	0.28465	0.34202	0.37335	0.3362	0.98909	0.49889	0.85944	1.02741	0.69557	0.68515	0.72706	0.55522	0.55096	0.79513	0.56374	0.74926	1.13429	0.64757	0.98488		11863.8	0.3905	0.17912	1.93375	0.24751	0.27792	0.27301	0.23684	0.34321	0.29334	0.34267	0.3802	0.43557	0.253	0.28262	0.34382	0.32243	0.34941	0.41959	0.42256	0.38408	0.42729	0.34286
11864.5	0.45277	0.20064	2.06519	0.33413	0.39336	0.44884	0.38145	1.11997	0.59334	0.99509	1.19219	0.77946	0.79211	0.82493	0.66272	0.61188	0.91927	0.66998	0.86435	1.3182	0.7531	1.11701		11864.1	0.45277	0.20064	2.06519	0.32929	0.37799	0.28124	0.29733	0.41444	0.32193	0.38736	0.49925	0.44531	0.34341	0.34861	0.33272	0.36051	0.43287	0.45106	0.44273	0.44664	0.5132	0.43836
11864.8	0.52752	0.22599	2.1413	0.40616	0.44422	0.51289	0.44808	1.26693	0.67431	1.12024	1.33644	0.88846	0.91305	0.88985	0.77736	0.69968	1.0287	0.78419	0.99036	1.46677	0.85594	1.24566		11864.4	0.52752	0.22599	2.1413	0.35683	0.39551	0.33998	0.33592	0.47819	0.34368	0.46968	0.50247	0.47686	0.33564	0.38186	0.33917	0.45815	0.58352	0.54137	0.53069	0.48948	0.52224	0.51689
11865.1	0.61707	0.25627	2.15659	0.49697	0.49895	0.57174	0.50964	1.38757	0.7438	1.25894	1.46225	1.02548	1.02525	1.01361	0.86421	0.79293	1.19281	0.88978	1.1249	1.59512	0.97832	1.37463		11864.7	0.61707	0.25627	2.15659	0.37109	0.42809	0.35496	0.37418	0.50105	0.38331	0.5216	0.56088	0.52413	0.36432	0.45356	0.45261	0.50457	0.58913	0.59655	0.60202	0.57506	0.6452	0.5819
11865.4	0.7249	0.28902	2.11611	0.55262	0.59739	0.66003	0.58121	1.50365	0.86194	1.39745	1.60378	1.15417	1.17988	1.1702	0.99993	0.91902	1.34541	1.00902	1.27455	1.7785	1.11568	1.5018		11865	0.7249	0.28902	2.11611	0.44674	0.48472	0.38754	0.38984	0.56933	0.48038	0.57655	0.67026	0.60685	0.47965	0.55513	0.50185	0.56451	0.6464	0.62962	0.70092	0.60909	0.7416	0.62524
11865.8	0.85212	0.32842	2.03486	0.60233	0.68704	0.73335	0.68403	1.65426	0.98273	1.52639	1.74251	1.25043	1.34878	1.26251	1.12784	1.10001	1.47049	1.17969	1.4193	1.89707	1.25805	1.62967		11865.3	0.85212	0.32842	2.03486	0.54398	0.5308	0.46762	0.46851	0.64064	0.46659	0.67343	0.73886	0.67755	0.50093	0.62385	0.55858	0.65541	0.68241	0.67435	0.76621	0.74273	0.82562	0.69675
11866.1	1.00231	0.3799	1.92127	0.68681	0.75386	0.85015	0.80635	1.81716	1.11658	1.67339	1.83806	1.40085	1.47314	1.34683	1.24432	1.21174	1.60964	1.30185	1.57952	1.98155	1.42638	1.7274		11865.6	1.00231	0.3799	1.92127	0.61683	0.55362	0.57152	0.55273	0.70578	0.58893	0.75085	0.77283	0.76993	0.61414	0.68566	0.6111	0.67838	0.77798	0.8845	0.86683	0.79253	0.88857	0.80856
11866.4	1.17875	0.43937	1.80301	0.76867	0.86979	0.95905	0.91051	1.90539	1.22475	1.74466	1.90677	1.54255	1.62094	1.45874	1.3921	1.34226	1.77408	1.44043	1.71514	2.07309	1.56623	1.85136		11865.9	1.17875	0.43937	1.80301	0.69575	0.69074	0.64721	0.63915	0.87906	0.62529	0.87465	0.92701	0.83882	0.71517	0.74371	0.75798	0.82048	0.90803	0.98034	0.98492	1.00687	1.00643	0.90509
11866.7	1.37946	0.50613	1.68611	0.87037	0.96666	1.05309	1.00797	1.99929	1.34823	1.85415	1.96874	1.6736	1.69502	1.5567	1.50862	1.46818	1.88742	1.57521	1.77903	2.18406	1.67701	1.94019		11866.2	1.37946	0.50613	1.68611	0.77781	0.83629	0.72888	0.77851	0.91723	0.66691	0.98156	1.00045	0.92263	0.74136	0.81381	0.75778	0.92246	1.00394	1.0088	1.09928	1.06671	1.11283	1.00813
11867	1.59468	0.58502	1.57503	0.9796	1.09152	1.19585	1.09734	2.0614	1.51029	1.94092	2.06418	1.78246	1.77449	1.67708	1.56476	1.57341	1.94086	1.67192	1.87173	2.24963	1.79578	2.00129		11866.5	1.59468	0.58502	1.57503	0.9028	0.94058	0.85674	0.82905	1.06426	0.79267	1.01359	1.23496	1.0561	0.90574	0.98391	0.89789	1.02874	1.09285	1.14087	1.17624	1.19122	1.2012	1.07624
11867.4	1.81744	0.68752	1.47073	1.0977	1.20608	1.30224	1.22253	2.12002	1.61233	2.01131	2.10976	1.86689	1.89717	1.74783	1.68989	1.66701	2.04236	1.77288	1.92787	2.25437	1.87763	2.05992		11866.8	1.81744	0.68752	1.47073	0.99968	1.05122	0.92926	0.93871	1.20476	0.88416	1.23489	1.23487	1.17441	1.06295	1.08234	1.10916	1.20442	1.20084	1.26539	1.3639	1.21407	1.28442	1.23655
11867.7	2.04096	0.8138	1.37846	1.1993	1.30818	1.43266	1.34893	2.27252	1.68737	2.04329	2.15333	1.90324	2.01426	1.85084	1.77852	1.75379	2.05898	1.85699	1.9913	2.30192	1.91834	2.13525		11867.1	2.04096	0.8138	1.37846	1.13981	1.2695	1.09269	1.06331	1.37286	1.0297	1.33407	1.44534	1.36675	1.11998	1.29439	1.15807	1.36073	1.43677	1.444	1.49522	1.40068	1.57996	1.40027
11868	2.2223	0.94216	1.30047	1.34153	1.45047	1.59859	1.44445	2.25945	1.78715	2.06119	2.25239	1.9155	2.02491	2.00478	1.85588	1.83842	2.12097	1.95721	2.05505	2.35467	1.97517	2.20322		11867.5	2.2223	0.94216	1.30047	1.33071	1.40162	1.24425	1.24941	1.5341	1.22519	1.50107	1.58764	1.51295	1.30357	1.4462	1.34054	1.5729	1.57714	1.59495	1.66738	1.58763	1.65761	1.61335
11868.3	2.3404	1.10049	1.23343	1.45555	1.62772	1.67979	1.55628	2.3475	1.87807	2.10369	2.26194	2.05653	2.11235	2.09224	1.96749	1.91848	2.12099	1.98813	2.06776	2.45944	2.03425	2.22107		11867.7	2.3404	1.10049	1.23343	1.483	1.59468	1.42172	1.35806	1.67505	1.39608	1.67616	1.74386	1.5783	1.46894	1.57363	1.5019	1.70147	1.64475	1.79011	1.8888	1.67995	1.8149	1.74853
11868.6	2.38236	1.29211	1.17422	1.62478	1.77898	1.87128	1.66292	2.3702	2.02863	2.23348	2.26287	2.10775	2.18016	2.23753	2.06614	1.99151	2.14571	2.00199	2.09723	2.44719	2.0659	2.26953		11868	2.38236	1.29211	1.17422	1.72052	1.76392	1.62089	1.60016	1.87216	1.59002	1.87659	1.91702	1.76228	1.58006	1.76061	1.57638	1.83071	1.79376	2.01264	2.07383	1.90228	1.96893	1.91672
11868.9	2.35326	1.49326	1.13343	1.79305	1.90612	2.03038	1.75963	2.40155	2.12683	2.21737	2.34155	2.15586	2.26811	2.34288	2.18023	2.011	2.20413	2.12273	2.175	2.43636	2.12755	2.39907		11868.3	2.35326	1.49326	1.13343	1.89286	2.03765	1.75472	1.74493	2.04391	1.68643	2.01742	2.13989	1.98745	1.81819	2.01594	1.83587	2.09243	2.0572	2.15337	2.2781	1.98645	2.25768	2.08764
11869.2	2.27927	1.7148	1.10449	1.9628	2.06898	2.26497	1.88084	2.48418	2.27383	2.21439	2.40845	2.28669	2.33128	2.45904	2.27357	2.18615	2.2155	2.16568	2.17188	2.53711	2.14907	2.41413		11868.6	2.27927	1.7148	1.10449	2.12993	2.20743	2.02316	2.00404	2.17005	1.96321	2.30185	2.29785	2.14052	1.95038	2.2177	1.9882	2.32682	2.28706	2.39186	2.42839	2.25685	2.40819	2.32701
11869.5	2.18391	1.93089	1.08618	2.13626	2.24279	2.35736	2.03213	2.62172	2.37256	2.30349	2.44002	2.33521	2.42318	2.51701	2.39244	2.22427	2.22924	2.19208	2.25082	2.53915	2.17924	2.46837		11868.9	2.18391	1.93089	1.08618	2.32547	2.3777	2.29382	2.19949	2.36928	2.17481	2.4128	2.42183	2.35497	2.21328	2.34714	2.20368	2.48797	2.3548	2.54111	2.50054	2.34222	2.51683	2.48397
11869.8	2.08256	2.16348	1.07836	2.29423	2.40557	2.45195	2.16619	2.60068	2.54531	2.30865	2.49643	2.45471	2.53162	2.58412	2.41831	2.28714	2.30254	2.23759	2.26306	2.46861	2.26149	2.45358		11869.2	2.08256	2.16348	1.07836	2.56873	2.66476	2.39783	2.40522	2.53191	2.31919	2.56909	2.61105	2.54037	2.37812	2.63213	2.35915	2.53085	2.56092	2.66329	2.71457	2.48646	2.67319	2.73659
11870.1	1.98874	2.3632	1.07911	2.41577	2.51031	2.67045	2.30057	2.55331	2.63866	2.38364	2.44233	2.44543	2.5742	2.59634	2.5346	2.36381	2.32514	2.29556	2.29789	2.5515	2.30021	2.50692		11869.6	1.98874	2.3632	1.07911	2.71357	2.83692	2.6918	2.61564	2.71437	2.53556	2.69506	2.67079	2.63875	2.4865	2.64318	2.55813	2.70957	2.79757	2.76473	2.75359	2.71734	2.72043	2.81177
11870.4	1.90306	2.52194	1.08625	2.55544	2.6186	2.75572	2.41889	2.59769	2.71384	2.3572	2.46844	2.49937	2.58173	2.60409	2.57217	2.39678	2.36361	2.31457	2.30112	2.51506	2.32208	2.45022		11869.8	1.90306	2.52194	1.08625	2.83928	2.91808	2.7655	2.73501	2.75715	2.61	2.82708	2.80084	2.74205	2.60958	2.8012	2.72749	2.89639	2.85981	2.89875	2.85098	2.83745	2.87163	2.91644
11870.7	1.82337	2.64625	1.09681	2.64841	2.68275	2.77943	2.5225	2.49496	2.68222	2.32233	2.37983	2.47683	2.59266	2.53046	2.59156	2.45594	2.37334	2.35961	2.35103	2.46374	2.32068	2.41979		11870.1	1.82337	2.64625	1.09681	2.85737	2.96589	2.94568	2.81534	2.84337	2.68965	2.9129	2.89799	2.83953	2.73409	2.90871	2.70416	2.90029	2.85476	2.94411	2.90762	2.89184	2.90057	3.01036
11871	1.75313	2.71106	1.10889	2.67775	2.70351	2.7644	2.60623	2.46575	2.73094	2.27244	2.34144	2.50235	2.58583	2.46348	2.58579	2.43003	2.31973	2.37669	2.28629	2.37241	2.30864	2.32545		11870.4	1.75313	2.71106	1.10889	2.93863	2.97954	2.96038	2.8637	2.94018	2.83929	2.87047	2.89343	2.85273	2.83205	2.90019	2.84274	2.92492	2.93564	2.96295	2.89506	2.8638	2.90286	2.99674
11871.4	1.68795	2.71483	1.12089	2.67935	2.60739	2.7533	2.64021	2.37912	2.65238	2.22083	2.23667	2.45429	2.5352	2.37434	2.52546	2.45359	2.26759	2.34893	2.22289	2.33398	2.27233	2.23704		11870.7	1.68795	2.71483	1.12089	2.85614	3.01726	2.97592	2.94822	2.90741	2.81363	2.84869	2.78991	2.79752	2.8598	2.83578	2.88743	2.85036	2.88427	2.9399	2.86999	2.95638	2.82703	3.02765
11871.6	1.62785	2.68225	1.1308	2.62005	2.53781	2.64825	2.61507	2.2473	2.54005	2.15278	2.15864	2.41556	2.45264	2.20745	2.43175	2.40463	2.17883	2.2991	2.13031	2.23479	2.24948	2.16496		11871	1.62785	2.68225	1.1308	2.86192	2.83408	3.02045	2.92494	2.75044	2.80659	2.773	2.73965	2.74939	2.79885	2.83827	2.85382	2.80164	2.88886	2.84438	2.75271	2.94957	2.8154	2.92683
11872	1.57165	2.57796	1.13854	2.56336	2.41131	2.50587	2.58336	2.11764	2.46925	2.06156	2.10593	2.32754	2.37909	2.15961	2.31604	2.34109	2.13699	2.20039	2.07499	2.1753	2.15579	2.06056		11871.3	1.57165	2.57796	1.13854	2.71445	2.80805	2.94485	2.83466	2.69697	2.73821	2.66746	2.67459	2.64286	2.70883	2.64117	2.77297	2.73282	2.78543	2.69106	2.79535	2.85046	2.64985	2.94268
11872.3	1.51912	2.44037	1.14234	2.38971	2.27518	2.39385	2.52284	1.98843	2.35354	1.94955	1.91086	2.2199	2.27828	2.00656	2.18206	2.22566	2.00536	2.13657	2.01488	2.00966	2.05934	1.9628		11871.6	1.51912	2.44037	1.14234	2.61294	2.61965	2.74189	2.67472	2.61245	2.55855	2.53265	2.55849	2.54006	2.58422	2.62616	2.67719	2.47992	2.70262	2.57533	2.5126	2.8148	2.47787	2.83706
11872.6	1.47024	2.28643	1.14231	2.22249	2.0827	2.24006	2.44947	1.87149	2.17897	1.87669	1.85622	2.04945	2.16589	1.90167	2.10364	2.12389	1.91938	2.06683	1.92642	1.94307	2.01346	1.83831		11872	1.47024	2.28643	1.14231	2.40779	2.47079	2.56484	2.56662	2.3857	2.47054	2.35207	2.3273	2.30389	2.47796	2.34381	2.42003	2.42012	2.62032	2.32214	2.36864	2.59354	2.35359	2.62971
11872.9	1.42686	2.09877	1.13815	2.09273	1.92777	2.04226	2.23565	1.85802	2.01546	1.75945	1.73906	1.9246	2.06991	1.77518	1.9682	1.98002	1.84325	1.95119	1.82521	1.82927	1.92408	1.77351		11872.2	1.42686	2.09877	1.13815	2.23974	2.29694	2.46079	2.46522	2.24306	2.37746	2.18093	2.19398	2.22821	2.36938	2.21689	2.37433	2.21747	2.46434	2.21337	2.26394	2.46721	2.22661	2.50153
11873.2	1.38817	1.92119	1.13122	1.93896	1.776	1.87438	2.0915	1.75813	1.92045	1.66327	1.6669	1.82598	1.92902	1.65787	1.85943	1.89802	1.78658	1.82915	1.72444	1.77997	1.79957	1.63242		11872.5	1.38817	1.92119	1.13122	2.1266	2.14051	2.32208	2.2412	2.136	2.19355	2.06946	2.09135	2.07667	2.22697	2.14492	2.21434	2.14505	2.29279	2.04375	2.09915	2.25378	2.09461	2.36019
11873.5	1.35487	1.77918	1.1224	1.81063	1.63417	1.7762	1.95522	1.67264	1.82684	1.61413	1.64544	1.72836	1.88344	1.57423	1.76623	1.78796	1.70844	1.75688	1.63882	1.69861	1.70612	1.61196		11872.8	1.35487	1.77918	1.1224	1.85808	1.99155	2.14014	2.15221	1.98419	2.02414	1.99678	1.86392	1.88179	2.11396	2.01956	2.07114	1.95333	2.13029	1.94682	1.97737	2.20604	1.94801	2.22905
11873.8	1.3275	1.64147	1.11227	1.6574	1.54894	1.69142	1.83438	1.6288	1.71847	1.54687	1.60721	1.63842	1.78328	1.49839	1.67397	1.68231	1.61609	1.67414	1.56081	1.61505	1.63066	1.54593		11873.1	1.3275	1.64147	1.11227	1.79595	1.93543	2.0435	2.00223	1.90213	1.90332	1.86125	1.79288	1.79093	1.90492	1.86894	1.8803	1.86402	2.04014	1.81744	1.86137	2.02534	1.846	2.0853
11874.2	1.30542	1.52679	1.10164	1.53763	1.47391	1.59584	1.72127	1.59758	1.62022	1.50571	1.54208	1.61879	1.69247	1.45435	1.58805	1.61503	1.55165	1.59523	1.50129	1.60198	1.59396	1.50287		11873.4	1.30542	1.52679	1.10164	1.75131	1.78955	1.89488	1.86759	1.75394	1.77127	1.72934	1.79703	1.71407	1.82092	1.73171	1.83674	1.71271	1.90443	1.7221	1.75611	1.95661	1.76111	1.91548
11874.5	1.28802	1.44665	1.09207	1.47229	1.39929	1.50385	1.62323	1.55697	1.55611	1.48269	1.48889	1.57425	1.63049	1.45163	1.5664	1.56585	1.50707	1.52856	1.47481	1.5889	1.5336	1.45495		11873.7	1.28802	1.44665	1.09207	1.61096	1.71385	1.74995	1.76659	1.73262	1.6598	1.65199	1.69603	1.62847	1.71765	1.69526	1.79237	1.64459	1.84037	1.65197	1.7293	1.86998	1.61608	1.84457
11874.8	1.27481	1.37493	1.08279	1.41364	1.34352	1.43541	1.5409	1.52484	1.50114	1.43525	1.44239	1.5115	1.55947	1.43676	1.50306	1.51157	1.47227	1.4749	1.45819	1.55213	1.47903	1.44396		11874	1.27481	1.37493	1.08279	1.54969	1.55575	1.63152	1.6562	1.5859	1.59709	1.53766	1.64214	1.60689	1.62109	1.62992	1.72188	1.64222	1.84893	1.66164	1.62326	1.86269	1.67742	1.7644
11875.1	1.26566	1.32583	1.07488	1.37483	1.33582	1.39593	1.47727	1.51368	1.46767	1.4009	1.47255	1.4769	1.52245	1.40284	1.45048	1.47796	1.46883	1.4448	1.43312	1.53721	1.45592	1.42756		11874.3	1.26566	1.32583	1.07488	1.49303	1.55435	1.60139	1.57174	1.6739	1.57052	1.53702	1.5622	1.53297	1.56758	1.57412	1.62941	1.54182	1.66764	1.54156	1.63418	1.67183	1.55326	1.67536
11875.4	1.25748	1.29265	1.0683	1.32916	1.30827	1.35053	1.42103	1.48709	1.42727	1.40368	1.47074	1.43087	1.48986	1.3481	1.42591	1.43691	1.45704	1.42991	1.43566	1.51948	1.43141	1.42371		11874.6	1.25748	1.29265	1.0683	1.49068	1.49436	1.55332	1.53727	1.5338	1.48756	1.56432	1.57768	1.51472	1.44428	1.53294	1.50284	1.4556	1.62921	1.54246	1.65865	1.64833	1.55804	1.75691
11875.7	1.25184	1.26026	1.06345	1.27454	1.26861	1.32971	1.36798	1.46554	1.40768	1.38994	1.4442	1.42476	1.48541	1.35257	1.39231	1.41568	1.41257	1.41453	1.41537	1.49471	1.4063	1.42141		11874.9	1.25184	1.26026	1.06345	1.46414	1.48194	1.53926	1.50227	1.50644	1.43626	1.46426	1.45502	1.45735	1.4734	1.54015	1.53284	1.41734	1.54502	1.47447	1.57712	1.54676	1.52708	1.61713
11876	1.24711	1.24542	1.05999	1.24939	1.26867	1.31938	1.36295	1.44846	1.40282	1.37857	1.40618	1.42994	1.48663	1.35712	1.37452	1.39382	1.38978	1.38705	1.39375	1.48907	1.37584	1.40926		11875.2	1.24711	1.24542	1.05999	1.46571	1.45898	1.4903	1.46388	1.51129	1.47131	1.46132	1.46203	1.45418	1.44528	1.46643	1.49293	1.48153	1.52565	1.55014	1.45831	1.53028	1.47685	1.59255
11876.2	1.24312	1.23322	1.05719	1.25815	1.24968	1.31461	1.36657	1.42025	1.408	1.37435	1.38545	1.41139	1.43975	1.33525	1.37682	1.35057	1.38121	1.37644	1.37351	1.5046	1.35365	1.3981		11875.5	1.24312	1.23322	1.05719	1.40185	1.47736	1.46736	1.42545	1.41752	1.36533	1.43391	1.40709	1.41272	1.39898	1.44102	1.44276	1.43101	1.58089	1.42409	1.49177	1.49411	1.47471	1.5459
11876.5	1.239	1.21846	1.05603	1.27944	1.23501	1.32566	1.33501	1.41745	1.39304	1.37192	1.39535	1.38282	1.42037	1.32702	1.34484	1.33361	1.35649	1.35826	1.34461	1.47698	1.35316	1.37821		11875.8	1.239	1.21846	1.05603	1.40222	1.35435	1.47941	1.41818	1.45182	1.3887	1.46965	1.41959	1.40034	1.33338	1.35506	1.47267	1.38884	1.49108	1.45852	1.48492	1.4628	1.51025	1.55503
11876.8	1.23463	1.20911	1.05523	1.26795	1.23698	1.31452	1.31955	1.42506	1.35738	1.3587	1.39152	1.37193	1.42809	1.31572	1.32365	1.33968	1.33396	1.33482	1.34379	1.47082	1.35161	1.36887		11876.1	1.23463	1.20911	1.05523	1.43676	1.42217	1.40131	1.37475	1.42203	1.35288	1.38211	1.4159	1.35032	1.38594	1.33639	1.47764	1.41381	1.4995	1.41285	1.42812	1.48518	1.49734	1.57893
11877.1	1.22999	1.20229	1.05461	1.2532	1.22182	1.27855	1.31356	1.42811	1.35436	1.32753	1.40918	1.37337	1.41344	1.33399	1.33427	1.34293	1.34497	1.32766	1.33654	1.45864	1.34339	1.37776		11876.4	1.22999	1.20229	1.05461	1.36813	1.42483	1.42289	1.42505	1.39665	1.36093	1.33793	1.38451	1.3801	1.42063	1.37299	1.41751	1.43175	1.45993	1.41124	1.47399	1.45788	1.47473	1.48688
11877.4	1.22494	1.19614	1.05457	1.213	1.20805	1.28778	1.3089	1.42812	1.36583	1.32677	1.39955	1.34586	1.43704	1.32559	1.32262	1.31094	1.3556	1.31402	1.33954	1.42944	1.32514	1.36311		11876.7	1.22494	1.19614	1.05457	1.39575	1.3139	1.47692	1.40523	1.36382	1.34731	1.35224	1.33612	1.35493	1.42922	1.41359	1.42206	1.41445	1.54875	1.42336	1.39627	1.51012	1.43975	1.4982
11877.7	1.21956	1.18173	1.05435	1.21708	1.19843	1.30437	1.30036	1.39948	1.35674	1.31214	1.39753	1.3475	1.39561	1.34185	1.31265	1.29833	1.3558	1.29339	1.32504	1.44562	1.29218	1.33554		11877	1.21956	1.18173	1.05435	1.3206	1.3823	1.3821	1.30723	1.34739	1.34609	1.36707	1.43422	1.41391	1.36276	1.41032	1.31854	1.41363	1.54045	1.46211	1.45304	1.42563	1.42787	1.51168
11878	1.21345	1.18135	1.05391	1.21619	1.19447	1.28687	1.26742	1.35367	1.34447	1.26705	1.36571	1.3624	1.37093	1.32713	1.30362	1.3092	1.33136	1.26925	1.31624	1.40143	1.29658	1.31923		11877.3	1.21345	1.18135	1.05391	1.33962	1.39	1.34619	1.38883	1.44055	1.33939	1.33281	1.41692	1.37969	1.31559	1.35965	1.36781	1.40399	1.44503	1.39458	1.45853	1.47958	1.43184	1.5057
11878.3	1.20744	1.17705	1.05272	1.21043	1.18914	1.25895	1.252	1.33458	1.36059	1.27512	1.34872	1.34656	1.4026	1.29713	1.30231	1.30761	1.3079	1.27465	1.31356	1.40763	1.2825	1.32029		11877.6	1.20744	1.17705	1.05272	1.34302	1.33598	1.42369	1.37373	1.39082	1.28667	1.3984	1.37485	1.39145	1.29526	1.37879	1.42311	1.35057	1.47753	1.43901	1.43062	1.43743	1.4117	1.48131
11878.7	1.20103	1.16566	1.05101	1.19823	1.17986	1.2415	1.26541	1.33028	1.33487	1.29816	1.31032	1.3047	1.38764	1.29351	1.29915	1.28486	1.30857	1.2916	1.28879	1.38698	1.2771	1.30438		11878	1.20103	1.16566	1.05101	1.32822	1.37328	1.38005	1.29621	1.4566	1.29009	1.37488	1.44515	1.33814	1.32848	1.38843	1.38985	1.37831	1.45868	1.42776	1.43653	1.44105	1.40522	1.53255
11879	1.19493	1.15998	1.04914	1.19223	1.15951	1.23873	1.26702	1.31533	1.32635	1.26701	1.29633	1.30825	1.37928	1.28228	1.25601	1.24196	1.30351	1.25802	1.25173	1.39048	1.28092	1.29465		11878.2	1.19493	1.15998	1.04914	1.30761	1.42505	1.34919	1.36553	1.39566	1.29138	1.39986	1.42861	1.35338	1.34304	1.29708	1.45425	1.32757	1.46419	1.46137	1.48774	1.49709	1.36522	1.50006
11879.3	1.18827	1.15538	1.04707	1.20972	1.16638	1.22634	1.25989	1.324	1.31468	1.25034	1.29869	1.29266	1.35628	1.26364	1.2651	1.22812	1.30064	1.25809	1.22941	1.37323	1.27571	1.29411		11878.5	1.18827	1.15538	1.04707	1.36791	1.37968	1.35323	1.36458	1.39803	1.31239	1.32836	1.36318	1.38975	1.34178	1.35436	1.36015	1.37734	1.51998	1.46456	1.40157	1.49257	1.3941	1.44788
11879.6	1.18216	1.14963	1.04457	1.17773	1.17202	1.21495	1.25125	1.33973	1.26899	1.2361	1.30413	1.26667	1.33171	1.23958	1.26229	1.25945	1.28876	1.2587	1.23778	1.35568	1.27062	1.28485		11878.8	1.18216	1.14963	1.04457	1.29354	1.42555	1.36735	1.30857	1.34094	1.29074	1.41094	1.38819	1.34676	1.33837	1.38963	1.32987	1.34979	1.42889	1.39193	1.32684	1.41091	1.32903	1.4642
11879.9	1.17595	1.1432	1.04178	1.1778	1.14783	1.20332	1.24844	1.35508	1.30227	1.22934	1.2944	1.2933	1.3168	1.24812	1.23268	1.23224	1.25945	1.25195	1.26409	1.34006	1.24097	1.28486		11879.1	1.17595	1.1432	1.04178	1.30714	1.43716	1.29638	1.32063	1.35112	1.28662	1.30223	1.39534	1.32687	1.30199	1.33578	1.37305	1.35565	1.39147	1.37043	1.4112	1.41899	1.38774	1.44607
11880.3	1.16967	1.143	1.03958	1.17739	1.16788	1.22253	1.21286	1.3026	1.23435	1.2293	1.29374	1.24833	1.32144	1.22427	1.23668	1.21998	1.25895	1.21051	1.21045	1.36498	1.21472	1.26349		11879.4	1.16967	1.143	1.03958	1.24153	1.33938	1.33978	1.3688	1.33184	1.24706	1.31956	1.33483	1.2932	1.25258	1.34061	1.33375	1.3028	1.397	1.38954	1.39159	1.42157	1.39526	1.49854
11880.6	1.16362	1.14126	1.03703	1.16983	1.1531	1.2446	1.20207	1.26452	1.27155	1.23568	1.28438	1.23104	1.32116	1.25954	1.23921	1.25011	1.19668	1.22403	1.20488	1.35184	1.21215	1.27017		11879.7	1.16362	1.14126	1.03703	1.30165	1.2764	1.32941	1.31233	1.3328	1.26263	1.30524	1.34118	1.28981	1.28712	1.30502	1.3017	1.28991	1.3829	1.39579	1.40598	1.45412	1.35031	1.44642
11880.9	1.15757	1.1398	1.03437	1.13535	1.15358	1.22246	1.19918	1.2791	1.22885	1.21603	1.30901	1.25833	1.35435	1.24497	1.22891	1.22715	1.22221	1.2176	1.22299	1.35274	1.21488	1.25974		11880	1.15757	1.1398	1.03437	1.30611	1.3575	1.32946	1.30114	1.35694	1.29636	1.23905	1.32591	1.26686	1.32568	1.37892	1.36972	1.30659	1.40814	1.40727	1.4048	1.33741	1.35038	1.42663
11881.2	1.15155	1.14172	1.03181	1.1638	1.13873	1.23659	1.18962	1.28067	1.31678	1.21341	1.27973	1.26304	1.30286	1.27931	1.2294	1.19978	1.21221	1.2033	1.23857	1.30186	1.22885	1.2618		11880.3	1.15155	1.14172	1.03181	1.31684	1.31566	1.34357	1.26123	1.29952	1.27859	1.34477	1.32225	1.29072	1.28146	1.28484	1.38256	1.32238	1.40379	1.36819	1.3484	1.39353	1.38083	1.43556
11881.5	1.1458	1.14413	1.02916	1.13963	1.12236	1.22957	1.21645	1.26985	1.27302	1.21626	1.25362	1.27771	1.29571	1.25054	1.20841	1.19918	1.25137	1.21706	1.23543	1.33013	1.18589	1.24457		11880.6	1.1458	1.14413	1.02916	1.29978	1.29213	1.33514	1.35005	1.37982	1.29091	1.30529	1.323	1.26656	1.21017	1.2937	1.22962	1.33457	1.37514	1.35486	1.36897	1.42701	1.36439	1.39603
11881.8	1.14017	1.138	1.02694	1.14408	1.12251	1.20907	1.20235	1.26684	1.25487	1.23078	1.2701	1.25522	1.26106	1.21962	1.2399	1.20976	1.19945	1.21549	1.20617	1.35555	1.19968	1.24673		11881	1.14017	1.138	1.02694	1.22985	1.31426	1.34512	1.2816	1.31342	1.29078	1.33018	1.2785	1.3	1.28884	1.27114	1.29047	1.31727	1.40951	1.33806	1.33092	1.37667	1.35282	1.40707
11882.1	1.13413	1.1366	1.02417	1.14651	1.13776	1.21744	1.19114	1.25168	1.24476	1.1876	1.25292	1.27346	1.3208	1.22822	1.22099	1.17735	1.2345	1.18708	1.17662	1.32959	1.20289	1.25892		11881.2	1.13413	1.1366	1.02417	1.24127	1.34038	1.33379	1.3104	1.33241	1.22269	1.32224	1.24308	1.31137	1.24404	1.32747	1.25474	1.25565	1.39516	1.35176	1.33898	1.38228	1.35632	1.40877
11882.4	1.12877	1.14153	1.0217	1.15362	1.15067	1.21522	1.21229	1.26099	1.23917	1.2547	1.27232	1.24038	1.33276	1.22485	1.18575	1.19905	1.22861	1.20926	1.19142	1.32739	1.18336	1.25371		11881.5	1.12877	1.14153	1.0217	1.26925	1.35624	1.3314	1.30048	1.3327	1.22157	1.30546	1.34861	1.32071	1.27046	1.30184	1.35845	1.264	1.44354	1.30915	1.32813	1.41341	1.31921	1.40099
11882.7	1.12338	1.14354	1.01915	1.15264	1.13417	1.19792	1.17108	1.26182	1.24254	1.21101	1.23256	1.23942	1.2962	1.21196	1.18867	1.21247	1.19987	1.17539	1.18107	1.27808	1.17457	1.23581		11881.9	1.12338	1.14354	1.01915	1.30719	1.31938	1.27765	1.28951	1.32877	1.21564	1.29576	1.33872	1.25175	1.27306	1.30692	1.22892	1.25204	1.32784	1.35094	1.31738	1.4372	1.38446	1.43338
11883	1.11821	1.14183	1.01704	1.15645	1.14164	1.16932	1.20909	1.24438	1.25799	1.19953	1.27284	1.20823	1.2687	1.23204	1.15879	1.21163	1.23437	1.19587	1.20496	1.30702	1.18545	1.24587		11882.1	1.11821	1.14183	1.01704	1.30184	1.24587	1.28308	1.25921	1.33657	1.25411	1.33032	1.33472	1.3129	1.27199	1.29954	1.32873	1.26664	1.35094	1.32007	1.30932	1.40921	1.35642	1.43518
11883.3	1.11247	1.14132	1.01453	1.1452	1.15969	1.20266	1.17799	1.22149	1.21996	1.14466	1.24977	1.23016	1.27858	1.21866	1.21931	1.19315	1.16951	1.20438	1.18908	1.2553	1.19413	1.21086		11882.4	1.11247	1.14132	1.01453	1.26556	1.34438	1.33695	1.2734	1.28631	1.22692	1.27865	1.29338	1.23731	1.26799	1.19636	1.38796	1.30825	1.34564	1.3495	1.29787	1.39993	1.26425	1.37877
11883.6	1.10727	1.14138	1.01222	1.14696	1.12512	1.20667	1.17112	1.26861	1.22345	1.19331	1.21323	1.23115	1.26722	1.16941	1.18194	1.19344	1.20996	1.19155	1.20138	1.32776	1.19179	1.27967		11882.7	1.10727	1.14138	1.01222	1.28819	1.33413	1.34622	1.27073	1.32659	1.22364	1.29204	1.33699	1.26346	1.26074	1.20815	1.35787	1.30627	1.39334	1.30867	1.34267	1.32357	1.33673	1.40997
11883.9	1.10234	1.14696	1.01024	1.16958	1.12183	1.17273	1.17873	1.28554	1.19361	1.16895	1.2187	1.2216	1.28435	1.1441	1.18518	1.1744	1.21029	1.17801	1.16761	1.31338	1.17177	1.1896		11883	1.10234	1.14696	1.01024	1.28431	1.34257	1.30646	1.28587	1.30349	1.21136	1.28698	1.31408	1.29789	1.24004	1.29464	1.21617	1.38946	1.33359	1.36568	1.34216	1.38326	1.33956	1.39492
11884.2	1.09708	1.13943	1.00774	1.13962	1.12515	1.18454	1.17944	1.23677	1.26826	1.18848	1.25016	1.26565	1.23478	1.13636	1.18137	1.19407	1.15072	1.20737	1.1577	1.25852	1.15416	1.19087		11883.3	1.09708	1.13943	1.00774	1.271	1.24172	1.28787	1.30976	1.28513	1.22186	1.30312	1.33475	1.31962	1.27491	1.28174	1.26081	1.34942	1.36803	1.23998	1.32327	1.35189	1.30062	1.38217
11884.5	1.0919	1.14454	1.00524	1.15234	1.13469	1.17195	1.1325	1.25836	1.20645	1.20971	1.23347	1.21678	1.24933	1.1433	1.18741	1.17626	1.17807	1.18058	1.17411	1.28593	1.16413	1.17707		11883.6	1.0919	1.14454	1.00524	1.27488	1.32449	1.29865	1.27237	1.31606	1.22289	1.30904	1.28959	1.26006	1.24515	1.22499	1.24163	1.23896	1.36247	1.32437	1.28787	1.36346	1.30821	1.37109
11884.8	1.08664	1.14436	1.00293	1.14751	1.11352	1.19691	1.18723	1.16939	1.2164	1.15757	1.18495	1.19086	1.23139	1.17003	1.17478	1.17385	1.16438	1.13676	1.15586	1.23005	1.14093	1.19221		11883.9	1.08664	1.14436	1.00293	1.2477	1.30774	1.31242	1.23047	1.29164	1.19423	1.24827	1.35058	1.18684	1.24563	1.2462	1.23645	1.32379	1.43219	1.30711	1.33916	1.43974	1.2891	1.4013
11885.1	1.08125	1.14088	1.00058	1.14093	1.13345	1.15805	1.15622	1.19928	1.15895	1.18629	1.21698	1.19593	1.21093	1.17269	1.19735	1.14453	1.10501	1.14346	1.14289	1.25573	1.15054	1.17135		11884.2	1.08125	1.14088	1.00058	1.29134	1.26823	1.25981	1.20143	1.3169	1.20241	1.22919	1.29815	1.28199	1.25606	1.28252	1.26776	1.29578	1.30508	1.27092	1.31053	1.36526	1.37163	1.40994
11885.4	1.07571	1.13909	0.99815	1.12335	1.1	1.16443	1.14544	1.19101	1.18615	1.16498	1.20865	1.2064	1.21067	1.18556	1.147	1.17652	1.19005	1.16266	1.1438	1.25256	1.11465	1.17075		11884.5	1.07571	1.13909	0.99815	1.24453	1.25728	1.26454	1.25537	1.33534	1.23707	1.24064	1.35147	1.26002	1.24554	1.29604	1.24746	1.24385	1.36476	1.3054	1.31777	1.37429	1.29842	1.38572
11885.8	1.07014	1.13952	0.99547	1.14456	1.1009	1.13683	1.13373	1.21986	1.15036	1.12499	1.21067	1.19371	1.23099	1.15387	1.17596	1.191	1.17584	1.16143	1.12846	1.25239	1.15698	1.18752		11884.8	1.07014	1.13952	0.99547	1.22419	1.31049	1.28844	1.26804	1.30712	1.2476	1.20337	1.29512	1.24211	1.29061	1.22334	1.30285	1.22498	1.33625	1.28624	1.36255	1.29459	1.26244	1.36152
11886.1	1.06463	1.13518	0.99345	1.12344	1.09334	1.13522	1.14545	1.17975	1.1904	1.10648	1.21599	1.16462	1.21688	1.1676	1.1984	1.15154	1.14956	1.12332	1.12215	1.22071	1.12823	1.16748		11885.1	1.06463	1.13518	0.99345	1.19711	1.34962	1.24051	1.26123	1.24455	1.23195	1.23646	1.28493	1.33557	1.18303	1.20161	1.24958	1.24211	1.30734	1.30613	1.27659	1.33448	1.27693	1.33332
11886.4	1.05869	1.13132	0.99088	1.10134	1.09981	1.15082	1.1358	1.17266	1.18981	1.1173	1.16282	1.17306	1.22708	1.16743	1.12922	1.11563	1.15227	1.12772	1.12557	1.18876	1.11842	1.15844		11885.4	1.05869	1.13132	0.99088	1.22579	1.24638	1.30618	1.26439	1.26496	1.17362	1.25499	1.32058	1.25582	1.14069	1.20804	1.18337	1.25878	1.36656	1.26941	1.29992	1.36367	1.28517	1.34184
11886.7	1.05273	1.12055	0.98907	1.09929	1.09317	1.17036	1.1136	1.17468	1.16905	1.13003	1.15519	1.17375	1.21622	1.15085	1.13601	1.11892	1.16446	1.12296	1.11226	1.23063	1.11875	1.12674		11885.7	1.05273	1.12055	0.98907	1.26499	1.24544	1.25064	1.25265	1.23795	1.17459	1.2016	1.26345	1.21012	1.17926	1.24839	1.16879	1.27436	1.31387	1.27628	1.32086	1.33431	1.26479	1.30637
11887	1.04692	1.12549	0.98677	1.10123	1.08427	1.14059	1.11767	1.17414	1.15185	1.12154	1.17019	1.13456	1.18964	1.13471	1.10692	1.11122	1.14294	1.09803	1.10785	1.20417	1.09974	1.16047		11886	1.04692	1.12549	0.98677	1.23219	1.32455	1.26942	1.21038	1.26889	1.22093	1.21586	1.27797	1.23255	1.18339	1.21321	1.21972	1.22866	1.31918	1.27979	1.26297	1.30971	1.3184	1.28583
11887.3	1.04123	1.12858	0.98469	1.0956	1.08829	1.12726	1.11238	1.18289	1.17369	1.11623	1.16791	1.15262	1.17701	1.13987	1.10098	1.11196	1.1224	1.10817	1.11246	1.21372	1.10845	1.16553		11886.3	1.04123	1.12858	0.98469	1.14561	1.25748	1.26771	1.23552	1.25495	1.21761	1.20666	1.25346	1.2531	1.2125	1.17102	1.2794	1.3012	1.33408	1.27529	1.33868	1.34025	1.28647	1.35135
11887.6	1.03521	1.12702	0.98266	1.09614	1.09383	1.11916	1.09315	1.1731	1.13751	1.12114	1.13675	1.13246	1.18713	1.155	1.11437	1.11951	1.12901	1.10524	1.09781	1.20074	1.11293	1.15353		11886.6	1.03521	1.12702	0.98266	1.19648	1.29535	1.26669	1.24301	1.21437	1.17458	1.21934	1.26447	1.28403	1.2024	1.23514	1.24591	1.25143	1.30535	1.26423	1.30907	1.30101	1.27559	1.25655
11887.9	1.02888	1.1201	0.98056	1.0771	1.07468	1.1426	1.10896	1.16345	1.11767	1.09609	1.14707	1.12833	1.18838	1.12584	1.12485	1.11789	1.10593	1.11776	1.11905	1.16969	1.09917	1.15246		11886.9	1.02888	1.1201	0.98056	1.22599	1.27149	1.29578	1.17674	1.29354	1.12395	1.22473	1.22777	1.17553	1.27035	1.21772	1.23397	1.22116	1.26391	1.28018	1.32083	1.29506	1.24782	1.36042
11888.2	1.02297	1.11614	0.9784	1.08315	1.05637	1.14056	1.10671	1.16119	1.14067	1.07116	1.1491	1.16477	1.18218	1.10875	1.1228	1.08941	1.10549	1.10629	1.11574	1.19085	1.08982	1.16073		11887.2	1.02297	1.11614	0.9784	1.20651	1.26649	1.19414	1.2323	1.23542	1.14401	1.21495	1.19049	1.19277	1.22387	1.23982	1.21658	1.25433	1.32574	1.29393	1.2222	1.23951	1.22893	1.33158
11888.5	1.0167	1.11599	0.97657	1.07829	1.06837	1.12264	1.10033	1.14721	1.15476	1.07512	1.1799	1.12786	1.20227	1.09839	1.11623	1.06892	1.09801	1.10203	1.08289	1.2099	1.07977	1.15757		11887.5	1.0167	1.11599	0.97657	1.1697	1.29053	1.30062	1.23022	1.25222	1.17003	1.20962	1.19822	1.20621	1.16616	1.25223	1.25641	1.26245	1.33841	1.2858	1.29997	1.1969	1.27341	1.32116
11888.8	1.01049	1.10694	0.97466	1.0824	1.07507	1.10246	1.11395	1.14086	1.18597	1.08993	1.13292	1.14458	1.19789	1.10414	1.11914	1.11744	1.07916	1.10204	1.08242	1.19529	1.06061	1.13842		11887.8	1.01049	1.10694	0.97466	1.16336	1.27455	1.23777	1.19206	1.25526	1.18461	1.21707	1.2189	1.18573	1.17385	1.18289	1.22141	1.28478	1.28324	1.16256	1.23368	1.29099	1.2522	1.21498
11889.1	1.0042	1.10438	0.97291	1.05325	1.07461	1.09129	1.14022	1.13049	1.15311	1.08896	1.13396	1.12028	1.20215	1.12132	1.08177	1.10929	1.09228	1.09849	1.12026	1.18331	1.11192	1.11038		11888.1	1.0042	1.10438	0.97291	1.15189	1.22279	1.19798	1.178	1.22907	1.16721	1.25028	1.22857	1.16495	1.18646	1.3052	1.19205	1.16037	1.25977	1.20789	1.26617	1.27628	1.2238	1.33622
11889.4	0.99815	1.1032	0.97115	1.07601	1.06654	1.13372	1.11273	1.17063	1.12727	1.10453	1.11802	1.11656	1.20298	1.14973	1.08774	1.09542	1.11962	1.09758	1.09337	1.19893	1.09951	1.11669		11888.4	0.99815	1.1032	0.97115	1.20867	1.21079	1.18891	1.24128	1.21301	1.15495	1.15942	1.2598	1.20255	1.19415	1.27254	1.18334	1.19244	1.27919	1.18213	1.29375	1.24487	1.26881	1.29386
11889.7	0.99203	1.10014	0.96909	1.07671	1.05222	1.12365	1.11674	1.11015	1.14865	1.10311	1.13546	1.05538	1.17997	1.10758	1.10434	1.10223	1.10972	1.09058	1.08764	1.19144	1.09102	1.1212		11888.7	0.99203	1.10014	0.96909	1.16365	1.2277	1.20642	1.18897	1.21869	1.17923	1.22298	1.25569	1.16934	1.198	1.1736	1.226	1.186	1.35135	1.17329	1.22315	1.30202	1.28951	1.2756
11890	0.98597	1.10052	0.96746	1.04975	1.07871	1.10597	1.07824	1.11828	1.1505	1.09966	1.13541	1.15925	1.16783	1.14016	1.11035	1.077	1.11303	1.08488	1.07793	1.15598	1.11128	1.10009		11889	0.98597	1.10052	0.96746	1.18737	1.18724	1.16174	1.18316	1.27067	1.18185	1.21908	1.18721	1.21995	1.16799	1.21762	1.17654	1.21272	1.2425	1.25472	1.18343	1.35449	1.20445	1.2516
11890.3	0.98026	1.09078	0.96586	1.08787	1.048	1.09774	1.08919	1.14521	1.11518	1.085	1.13839	1.11332	1.11099	1.14766	1.10955	1.09596	1.09553	1.07866	1.11932	1.15445	1.08992	1.11684		11889.3	0.98026	1.09078	0.96586	1.16609	1.19253	1.25483	1.18049	1.24025	1.15853	1.19642	1.25665	1.17268	1.13511	1.22574	1.17894	1.19648	1.23785	1.19764	1.19804	1.24936	1.23248	1.28568
11890.6	0.97487	1.08539	0.96428	1.07492	1.02516	1.08847	1.09146	1.16638	1.10757	1.0825	1.14498	1.09698	1.13373	1.08616	1.08867	1.09779	1.07199	1.09498	1.09972	1.15158	1.07603	1.10771		11889.6	0.97487	1.08539	0.96428	1.10973	1.1768	1.2264	1.19232	1.29044	1.16425	1.1685	1.20217	1.16101	1.141	1.21741	1.18709	1.20288	1.26745	1.17823	1.22744	1.21196	1.19948	1.2973
11890.9	0.96909	1.08386	0.96266	1.03902	1.02897	1.09685	1.05018	1.14109	1.13795	1.07413	1.13503	1.1303	1.1325	1.08517	1.08859	1.05393	1.07872	1.08746	1.07874	1.19479	1.06628	1.1211		11889.9	0.96909	1.08386	0.96266	1.18387	1.30291	1.21447	1.22726	1.16238	1.14445	1.19596	1.20917	1.13719	1.16306	1.13837	1.1882	1.28012	1.22483	1.23523	1.19233	1.23739	1.18032	1.32561
11891.2	0.96354	1.08057	0.96131	1.0489	1.01853	1.09695	1.06363	1.11237	1.14251	1.08376	1.10229	1.12987	1.13272	1.12485	1.06446	1.08394	1.06532	1.07598	1.06997	1.16742	1.08266	1.11291		11890.2	0.96354	1.08057	0.96131	1.13969	1.2248	1.23946	1.21369	1.17715	1.17235	1.14765	1.20985	1.17788	1.11261	1.17672	1.2489	1.17419	1.29264	1.21365	1.24087	1.23479	1.24974	1.29541
11891.6	0.95797	1.07763	0.95997	1.06214	1.04595	1.09158	1.07578	1.11902	1.12373	1.05253	1.12153	1.12273	1.14445	1.11997	1.08082	1.08319	1.07156	1.08639	1.08473	1.15421	1.06474	1.10016		11890.5	0.95797	1.07763	0.95997	1.1266	1.27895	1.23864	1.20284	1.21212	1.16882	1.14857	1.1767	1.20505	1.16922	1.18293	1.19382	1.19773	1.24375	1.17324	1.23699	1.23748	1.216	1.2771
11891.9	0.9528	1.06608	0.95902	1.07117	1.01987	1.07469	1.07784	1.14276	1.09973	1.05507	1.10859	1.07601	1.15988	1.09045	1.08887	1.07765	1.07924	1.086	1.09238	1.15245	1.04824	1.0847		11890.8	0.9528	1.06608	0.95902	1.17392	1.19054	1.20331	1.2009	1.19971	1.15365	1.19224	1.18872	1.16997	1.19593	1.15756	1.1448	1.23697	1.2634	1.19522	1.20263	1.34169	1.2046	1.2243
11892.2	0.94764	1.05791	0.95773	1.04478	1.0331	1.08014	1.07251	1.10046	1.07628	1.06082	1.13699	1.10429	1.12623	1.07765	1.06112	1.07082	1.07749	1.07146	1.08657	1.16267	1.06731	1.0686		11891.1	0.94764	1.05791	0.95773	1.15533	1.21574	1.22436	1.20961	1.2016	1.12379	1.14163	1.18047	1.15162	1.14836	1.22349	1.24612	1.18287	1.23003	1.18795	1.19758	1.29919	1.18058	1.24673
11892.5	0.94293	1.05254	0.95651	1.02545	1.02236	1.09482	1.06646	1.12357	1.11145	1.05361	1.11897	1.10478	1.13659	1.05642	1.06811	1.05558	1.06963	1.06072	1.04693	1.17794	1.0548	1.08213		11891.4	0.94293	1.05254	0.95651	1.1054	1.2079	1.21019	1.14645	1.17408	1.15876	1.18402	1.16209	1.13842	1.16601	1.20428	1.20734	1.2019	1.18678	1.17391	1.15745	1.20492	1.16452	1.27439
11892.8	0.93799	1.04576	0.95554	1.03033	1.03033	1.10198	1.05559	1.12022	1.08373	1.03484	1.13245	1.14495	1.12662	1.07034	1.07341	1.06397	1.07571	1.04817	1.03487	1.1763	1.04864	1.09063		11891.7	0.93799	1.04576	0.95554	1.13998	1.1447	1.19844	1.1924	1.18354	1.12045	1.19272	1.2032	1.11418	1.13744	1.22224	1.05659	1.18131	1.17202	1.16426	1.2125	1.21379	1.17292	1.22935
11893.1	0.93324	1.0415	0.95454	1.03966	1.01681	1.05584	1.07508	1.1272	1.10977	1.06414	1.06718	1.0926	1.12139	1.09333	1.07399	1.0612	1.05292	1.03835	1.04314	1.1307	1.03644	1.08431		11892	0.93324	1.0415	0.95454	1.12471	1.1438	1.14449	1.19692	1.1628	1.1647	1.13887	1.15059	1.16392	1.09654	1.16497	1.10002	1.2216	1.24806	1.20593	1.17291	1.23773	1.23146	1.17101
11893.4	0.92877	1.02574	0.95382	1.05009	1.01437	1.05418	1.07721	1.07955	1.09103	1.0572	1.07446	1.07859	1.13157	1.07452	1.05152	1.02103	1.04192	1.03883	1.05592	1.11171	1.0516	1.07475		11892.3	0.92877	1.02574	0.95382	1.17618	1.19385	1.17289	1.15459	1.2194	1.13902	1.1174	1.13719	1.20177	1.12718	1.15209	1.0797	1.10766	1.24643	1.19794	1.17292	1.20456	1.18793	1.21327
11893.8	0.92427	1.02442	0.95277	1.02483	0.99948	1.05803	1.05238	1.05536	1.07535	1.04376	1.11756	1.09118	1.10778	1.06007	1.01071	1.02371	1.03682	1.05614	1.01328	1.13754	1.0459	1.07049		11892.6	0.92427	1.02442	0.95277	1.17601	1.17179	1.17127	1.16421	1.22461	1.12788	1.1343	1.11005	1.18732	1.11777	1.16974	1.13058	1.12944	1.17181	1.13626	1.16607	1.15106	1.20272	1.23796
11894.1	0.9202	1.01708	0.95215	1.0219	1.00877	1.04756	1.03512	1.08034	1.11319	1.03471	1.0483	1.08719	1.09737	1.03422	1.02697	1.02653	1.05737	1.05153	1.00717	1.1032	1.03703	1.03419		11892.9	0.9202	1.01708	0.95215	1.14213	1.14532	1.13317	1.18048	1.16307	1.12215	1.15491	1.2232	1.10059	1.11363	1.14933	1.08667	1.12865	1.22781	1.13446	1.12767	1.16364	1.13779	1.26388
11894.4	0.9164	1.00926	0.95138	1.02172	1.0211	1.04374	1.03559	1.08189	1.11594	1.01075	1.05818	1.0425	1.07646	1.05156	1.06814	1.03778	1.01229	1.03189	1.04114	1.11363	1.02651	1.02215		11893.2	0.9164	1.00926	0.95138	1.1452	1.15891	1.10891	1.11917	1.13708	1.11239	1.1753	1.11977	1.09271	1.08617	1.09775	1.2273	1.09858	1.22587	1.13916	1.24168	1.23821	1.15577	1.18907
11894.7	0.91219	1.00408	0.95046	0.99167	0.98242	1.05309	1.03339	1.04413	1.08477	0.9963	1.0435	1.02337	1.07941	1.05749	1.02145	1.04484	0.99842	1.00422	1.0334	1.10044	1.01062	1.03541		11893.5	0.91219	1.00408	0.95046	1.08911	1.16861	1.17197	1.14497	1.12327	1.08649	1.14757	1.12444	1.11414	1.06284	1.1633	1.20024	1.09636	1.23416	1.17338	1.17646	1.19111	1.14778	1.22489
11895	0.90819	0.99118	0.95005	1.00708	0.97879	1.03812	1.03796	1.04035	1.06527	0.98985	1.04771	1.05947	1.10521	1.05845	1.02445	1.02759	1.03482	1.03016	1.04012	1.09205	1.02497	1.0057		11893.8	0.90819	0.99118	0.95005	1.07069	1.09908	1.11326	1.11072	1.10375	1.06567	1.20104	1.10779	1.0965	1.10648	1.04855	1.12882	1.14745	1.23899	1.11709	1.22872	1.22716	1.12944	1.20613
11895.3	0.90426	0.97733	0.94916	1.01265	0.97251	1.01963	1.02825	1.04159	1.05313	1.01061	1.03233	0.98877	1.09502	1.04492	1.0332	1.02348	1.04963	1.02171	1.00828	1.07434	1.00589	1.03546		11894.1	0.90426	0.97733	0.94916	1.07672	1.13448	1.11675	1.0885	1.10558	1.12759	1.12911	1.09536	1.07367	1.10458	1.05095	1.18712	1.14742	1.11817	1.12507	1.07716	1.14572	1.14823	1.19352
11895.6	0.90057	0.97476	0.94862	1.00973	0.96343	1.04095	1.03441	1.08792	1.04317	0.97829	1.06143	1.03916	1.06447	1.05032	0.95964	1.02173	1.01173	1.03904	1.00727	1.08014	1.00636	1.04669		11894.4	0.90057	0.97476	0.94862	1.05644	1.12901	1.13391	1.11507	1.09942	1.1241	1.04737	1.07332	1.11145	1.09526	1.11602	1.06141	1.16962	1.14327	1.1036	1.14477	1.13384	1.16379	1.17866
11895.9	0.89689	0.96589	0.94834	0.95402	0.97769	1.00899	1.01662	1.05306	1.03689	0.95731	1.04002	1.06987	1.0401	1.01533	0.98849	1.00895	0.94528	1.03955	1.02212	1.08069	1.01656	1.01332		11894.7	0.89689	0.96589	0.94834	1.06538	1.08263	1.10891	1.08859	1.11557	1.09354	1.08324	1.07768	1.04579	1.10205	1.07894	1.08391	1.09701	1.15529	1.14885	1.14189	1.17524	1.13693	1.16652
11896.2	0.89302	0.96034	0.94762	0.96222	0.9519	1.00885	1.01449	0.99663	1.06747	0.97841	1.04704	1.04659	1.05301	0.97775	0.96553	0.97033	0.99331	1.00925	1.00341	1.07974	1.00132	1.0339		11895	0.89302	0.96034	0.94762	1.0565	1.09411	1.11659	1.04331	1.11292	1.07157	1.06765	1.03418	1.14	1.08349	1.08334	1.07822	1.08209	1.14273	1.13097	1.05677	1.24535	1.15113	1.16848
11896.5	0.88943	0.95184	0.94727	0.9731	0.92102	0.99437	0.98486	1.0184	1.05035	0.96868	1.02583	0.97765	1.05548	1.04155	0.97705	0.96982	0.97878	1.0138	0.98578	1.07296	0.98419	0.99087		11895.3	0.88943	0.95184	0.94727	1.11046	1.03971	1.13235	1.07038	1.1251	1.06465	1.02884	1.19702	1.10659	1.07811	1.08325	1.04695	1.15205	1.13443	1.10452	1.07331	1.1376	1.09207	1.20008
11896.8	0.88612	0.94044	0.94681	0.95848	0.91136	0.98866	0.97687	1.02505	1.02546	0.94591	1.01507	1.01208	0.99401	0.96841	0.98025	0.9893	0.97714	0.99958	0.99353	1.05464	0.97822	0.98461		11895.6	0.88612	0.94044	0.94681	1.06741	1.09815	1.08698	1.09267	1.06321	1.01501	1.04962	1.05723	1.11395	1.07467	1.07098	1.06256	1.11157	1.1629	1.15926	1.13835	1.18684	1.10397	1.15177
11897.1	0.88234	0.93734	0.94653	0.94843	0.94049	0.9704	0.99376	1.04319	0.97137	0.95764	1.01703	0.9876	1.08637	0.9858	0.949	0.9793	0.96624	0.99667	0.94798	1.0225	0.97284	1.01978		11895.9	0.88234	0.93734	0.94653	1.0619	1.07976	1.06413	1.03665	1.09047	1.05947	1.00595	1.10062	1.04822	1.041	1.02395	1.07632	1.03437	1.17192	1.11124	1.12402	1.10311	1.03898	1.08769
11897.4	0.87848	0.91758	0.9461	0.93837	0.91219	0.95425	0.95388	0.98659	0.97524	0.96303	0.99864	0.98642	1.04773	0.97113	0.94189	0.93604	0.96163	0.95397	0.96881	1.06011	0.97839	0.98445		11896.2	0.87848	0.91758	0.9461	1.02732	1.08258	1.0434	1.00729	1.15673	0.99505	0.96991	1.07556	1.0832	1.02537	1.04352	1.03164	1.05359	1.18378	1.07728	1.08849	1.16463	1.1214	1.09313
11897.7	0.87536	0.91191	0.94565	0.92918	0.91675	0.938	0.95487	0.98137	0.99679	0.92642	0.96674	0.94122	1.06856	0.98191	0.94039	0.95827	0.93997	0.95297	0.9515	1.02964	0.95846	0.94798		11896.5	0.87536	0.91191	0.94565	1.02977	1.04071	1.03246	1.04555	1.04009	1.03712	0.98574	1.06693	1.03779	1.03316	1.01925	1.01263	1.04768	1.07314	1.08312	1.12291	1.18243	1.05018	1.16041
11898.1	0.87203	0.90085	0.94549	0.90737	0.90437	0.93587	0.93954	0.96654	0.95338	0.94417	1.00243	0.9531	1.00445	0.91607	0.96039	0.95737	0.91757	0.92819	0.95457	0.97113	0.96565	0.95265		11896.8	0.87203	0.90085	0.94549	0.98866	0.99399	1.03239	0.99396	1.10231	1.04811	1.01105	1.11975	1.01336	1.04364	0.99849	1.02914	1.0516	1.11977	1.09015	1.0886	1.14708	1.07572	1.14399
11898.4	0.8685	0.88793	0.94501	0.90188	0.87815	0.92627	0.93209	0.96825	0.97019	0.90662	0.98501	0.95604	0.98841	0.9385	0.93243	0.94967	0.92651	0.94371	0.95268	0.96727	0.93247	0.94613		11897.1	0.8685	0.88793	0.94501	0.96844	0.96976	1.03878	1.04338	1.04089	1.02538	1.00835	1.03526	1.03743	0.9903	1.0275	1.04551	1.0139	1.11032	1.04642	1.1205	1.11953	1.08289	1.0935
11898.7	0.86569	0.87871	0.94492	0.89515	0.87031	0.91789	0.9321	0.97479	0.94904	0.94501	0.97436	0.95964	1.00953	0.9006	0.89037	0.92401	0.9266	0.94101	0.91652	0.98082	0.90891	0.93406		11897.4	0.86569	0.87871	0.94492	1.03329	1.01515	1.04175	1.01679	1.0549	0.98874	1.01794	1.01731	0.99784	0.98456	0.966	0.98231	1.08466	1.12427	1.01477	1.09539	1.07171	1.04743	1.11581
11899	0.86256	0.87526	0.94485	0.87071	0.85722	0.91063	0.91596	0.91902	0.94379	0.91506	0.93868	0.93163	0.98272	0.88902	0.85248	0.93399	0.9341	0.91654	0.91465	0.98335	0.90346	0.89988		11897.7	0.86256	0.87526	0.94485	1.003	1.00643	1.05558	0.99567	0.99886	0.99617	0.96018	1.10229	0.99577	0.96931	1.00515	0.99637	1.00405	1.12627	1.00419	1.06795	1.05612	1.0968	1.10533
11899.3	0.85958	0.86701	0.94454	0.86775	0.87672	0.8928	0.89877	0.94747	0.95184	0.87944	0.94315	0.94073	0.98001	0.89267	0.86029	0.91327	0.94123	0.91839	0.91875	0.98893	0.91111	0.91582		11898	0.85958	0.86701	0.94454	0.96578	0.97289	0.99135	0.96022	1.00668	0.97741	0.96807	1.01619	0.96199	0.95707	0.9052	0.97379	0.98349	1.06686	1.01407	1.02353	1.01492	1.03999	1.06442
11899.6	0.85641	0.85684	0.94441	0.83944	0.84581	0.88307	0.88592	0.91008	0.93193	0.89868	0.94374	0.95994	0.96669	0.92092	0.87846	0.91024	0.92335	0.90396	0.92333	0.98123	0.88142	0.92442		11898.3	0.85641	0.85684	0.94441	0.93205	1.01858	0.95735	0.94986	1.05042	0.98242	0.98785	1.04492	1.00518	0.94006	0.95931	1.04492	0.93376	1.04352	1.00807	1.01257	1.05371	1.08093	1.0339
11899.9	0.85353	0.84448	0.94464	0.84904	0.83692	0.87115	0.86914	0.90144	0.91304	0.88595	0.9282	0.94232	0.93557	0.88796	0.8783	0.88912	0.91147	0.8991	0.90646	0.94781	0.86562	0.89581		11898.6	0.85353	0.84448	0.94464	0.93673	1.02431	0.96984	0.96868	0.99916	0.97771	0.96714	0.9374	1.01088	0.97409	0.95186	0.94932	0.92966	1.09871	0.97125	0.96045	1.04573	0.9456	1.05122

## Sheet: As sp. in HNO3 extr.
Retention time	F-soil	F-soil	A-soil	A-soil
-	2-week	2-week	6-week	6-week
-	Control	No.9	Control	No.9
min	Relative intensity	Relative intensity	Relative intensity	Relative intensity
2.0007	8.44154e-05	0.000318406	0.00102	0.000670335
2.0034	2.11039e-05	0.000318406	0.00123	0.000718216
2.0061	2.11039e-05	0.000463136	0.00174	0.000766098
2.0088	6.33116e-05	0.000405244	0.00153	0.000574573
2.0115	6.33116e-05	0.000231568	0.00113	0.000478811
2.0142	4.22077e-05	0.000318406	0.00123	0.00086186
2.0169	8.44154e-05	0.000521028	0.00143	0.0011
2.0196	0.000126623	0.000463136	0.00164	0.00105
2.0223	0.000105519	0.000318406	0.00194	0.00134
2.025	0.000105519	0.000260514	0.00174	0.00168
2.0277	0.000126623	0.000173676	0.00174	0.00148
2.0304	0.000126623	0.000202622	0.00225	0.00105
2.0331	0.000147727	0.000376298	0.00215	0.000909741
2.0358	0.000189935	0.000405244	0.00174	0.000909741
2.0385	0.000232143	0.000492083	0.00143	0.000670336
2.0412	0.000211039	0.000839437	0.00113	0.000526692
2.0439	0.000168831	0.000839437	0.00123	0.000718216
2.0466	0.000189935	0.000405245	0.00143	0.000909741
2.0493	0.000189935	0.000173676	0.00133	0.000909741
2.052	0.000168831	0.000231568	0.00133	0.000957622
2.0547	0.000168831	0.000376298	0.00143	0.00134
2.0574	0.000168831	0.000521028	0.00143	0.00153
2.0601	0.000126623	0.000636813	0.00164	0.0011
2.0628	6.33116e-05	0.000752598	0.00184	0.000861861
2.0655	6.33116e-05	0.000665759	0.00164	0.0011
2.0682	6.33116e-05	0.000405244	0.00123	0.00105
2.0709	6.33116e-05	0.00028946	0.000818384	0.000766098
2.0736	0.000147727	0.000202622	0.000409192	0.000813979
2.0763	0.00027435	8.6838e-05	0.000102298	0.00101
2.079	0.00037987	0.000231568	0.000306894	0.000957622
2.0817	0.000358766	0.000521029	0.00113	0.000813979
2.0844	0.000211039	0.000492083	0.00194	0.000718216
2.0871	0.000105519	0.000231568	0.00215	0.000718216
2.0898	0.000126623	8.68379e-05	0.00225	0.000909741
2.0925	0.000211039	5.7892e-05	0.00307	0.000957622
2.0952	0.000253246	0.000173676	0.00338	0.000670335
2.0979	0.000253246	0.000347352	0.00256	0.000574573
2.1006	0.000232143	0.00028946	0.00184	0.000909741
2.1033	0.000189935	0.000115784	0.00133	0.0011
2.106	0.000168831	0.00014473	0.00113	0.000813979
2.1087	0.000147727	0.00028946	0.00143	0.000622454
2.1114	0.000105519	0.000347352	0.00133	0.000909741
2.1141	0.000126623	0.000376298	0.000613788	0.00129
2.1168	0.000211039	0.000376298	0.000306894	0.00139
2.1195	0.000232143	0.000231568	0.000716086	0.0011
2.1222	0.000168831	5.7892e-05	0.00143	0.00086186
2.1249	0.000126623	0.00014473	0.00215	0.0011
2.1276	0.000211039	0.000434191	0.00225	0.00124
2.1303	0.000337662	0.000492083	0.00184	0.000861861
2.133	0.000295454	0.000347352	0.00153	0.000574573
2.1357	0.000168831	0.000318406	0.00153	0.000813979
2.1384	0.000147727	0.000347352	0.00174	0.00129
2.1411	0.000168831	0.000347352	0.00174	0.00148
2.1438	0.000211039	0.000405244	0.00184	0.00115
2.1465	0.000253246	0.000521028	0.00194	0.000718216
2.1492	0.000232143	0.000549974	0.00164	0.000718216
2.1519	0.000232143	0.000521028	0.00164	0.00105
2.1546	0.000232143	0.00057892	0.00174	0.0012
2.1573	0.000189935	0.000607866	0.00164	0.000957622
2.16	0.000147727	0.000463136	0.00184	0.000718216
2.1627	0.000126623	0.000260514	0.00235	0.000813979
2.1654	0.000168831	0.000318407	0.00317	0.00105
2.1681	0.000232143	0.000694706	0.00338	0.0012
2.1708	0.000253246	0.000781544	0.00215	0.00134
2.1735	0.000232143	0.000463137	0.00102	0.00144
2.1762	0.000189935	0.000318406	0.00123	0.00144
2.1789	0.000168831	0.000347352	0.00174	0.00144
2.1816	0.000232143	0.000405244	0.00225	0.00124
2.1843	0.00037987	0.00043419	0.00317	0.000957622
2.187	0.00037987	0.00028946	0.00307	0.0011
2.1897	0.000189935	0.000202622	0.00225	0.00148
2.1924	0.000105519	0.000318406	0.00256	0.00134
2.1951	0.000168831	0.000405244	0.00256	0.000909742
2.1978	0.000253246	0.000318406	0.00143	0.000813979
2.2005	0.000316558	0.000202622	0.000920682	0.000718217
2.2032	0.000295454	0.000260514	0.00102	0.000574573
2.2059	0.000211039	0.000405244	0.000920681	0.000670335
2.2086	0.000189935	0.000463136	0.00113	0.000718216
2.2113	0.000253246	0.000492082	0.00164	0.000526692
2.214	0.000316558	0.000521028	0.00143	0.000478811
2.2167	0.000337662	0.000463136	0.00102	0.00101
2.2194	0.00037987	0.000347352	0.00143	0.00153
2.2221	0.000422078	0.000260514	0.00184	0.00134
2.2248	0.000358766	0.000260514	0.00225	0.000909741
2.2275	0.00027435	0.000318406	0.00297	0.000813979
2.2302	0.000211039	0.000347352	0.00246	0.000909741
2.2329	0.000105519	0.00028946	0.00113	0.00101
2.2356	2.11039e-05	0.000173676	0.000920682	0.0012
2.2383	9.16056e-17	0.000115784	0.00143	0.00139
2.241	9.16056e-17	0.000115784	0.00153	0.00124
2.2437	6.33117e-05	0.00014473	0.00143	0.000909741
2.2464	0.000211039	0.000260514	0.00143	0.000766098
2.2491	0.000253247	0.000405244	0.00143	0.000622454
2.2518	0.000147727	0.000405244	0.00174	0.000383049
2.2545	0.000105519	0.000318406	0.00235	0.00043093
2.2572	0.000147727	0.000347352	0.00266	0.000670335
2.2599	0.000189935	0.000405244	0.00246	0.000813979
2.2626	0.00027435	0.000318406	0.00225	0.000909741
2.2653	0.000358766	0.00014473	0.00225	0.00101
2.268	0.000295454	0.000115784	0.00205	0.0012
2.2707	0.000126623	0.000318406	0.00164	0.00139
2.2734	6.33116e-05	0.000521028	0.00143	0.00134
2.2761	0.000168831	0.000521028	0.00143	0.0011
2.2788	0.000316558	0.000405244	0.00123	0.000957622
2.2815	0.000358766	0.000347352	0.00113	0.00115
2.2842	0.00027435	0.000318406	0.00143	0.0012
2.2869	0.000253247	0.00028946	0.00184	0.000861861
2.2896	0.000358766	0.000347352	0.00225	0.000813979
2.2923	0.000464286	0.000463136	0.00215	0.000957622
2.295	0.000506494	0.000492082	0.00174	0.000957622
2.2977	0.000358767	0.000347352	0.00194	0.00101
2.3004	0.00010552	0.00014473	0.00194	0.00086186
2.3031	2.11039e-05	5.7892e-05	0.00143	0.000574573
2.3058	0.000105519	0.000202622	0.00164	0.000622454
2.3085	0.000211039	0.000463136	0.00205	0.000909741
2.3112	0.000253246	0.000694705	0.00174	0.00105
2.3139	0.000232143	0.000955221	0.00123	0.00115
2.3166	0.000168831	0.000955221	0.00102	0.00139
2.3193	0.000105519	0.000607867	0.00102	0.00144
2.322	8.44154e-05	0.000318406	0.000818384	0.00124
2.3247	0.000105519	0.000231568	0.00051149	0.00101
2.3274	0.000126623	0.00028946	0.000409192	0.000622454
2.3301	8.44154e-05	0.000260514	0.000613788	0.000335167
2.3328	2.11039e-05	8.68381e-05	0.00102	0.000383049
2.3355	9.16356e-17	5.7892e-05	0.00123	0.000622454
2.3382	9.16356e-17	0.000202622	0.00123	0.00105
2.3409	4.22077e-05	0.000405244	0.00143	0.00153
2.3436	0.000126623	0.000694705	0.00184	0.00153
2.3463	0.000126623	0.000810489	0.00205	0.00101
2.349	0.000105519	0.000694705	0.00215	0.000478811
2.3517	0.000189935	0.000752598	0.00194	0.000478812
2.3544	0.000232143	0.000694706	0.00164	0.00101
2.3571	0.000232143	0.000405245	0.00225	0.0012
2.3598	0.000253246	0.000463137	0.00266	0.000909742
2.3625	0.000232143	0.000665759	0.00246	0.000957622
2.3652	0.00027435	0.000549974	0.00286	0.00124
2.3679	0.000316558	0.000376298	0.00297	0.00124
2.3706	0.000211039	0.000492083	0.00266	0.000957622
2.3733	0.000126623	0.000665759	0.00286	0.000766098
2.376	0.000168831	0.000607866	0.00286	0.000766098
2.3787	0.000232143	0.000463136	0.00235	0.000766098
2.3814	0.000295454	0.000347352	0.00143	0.000909742
2.3841	0.000358766	0.000260514	0.000818385	0.000861861
2.3868	0.000316558	0.000202622	0.00205	0.00043093
2.3895	0.000274351	0.000202622	0.00389	0.000191524
2.3922	0.000337662	0.000347352	0.00368	0.000335168
2.3949	0.000316558	0.000492082	0.00225	0.000766098
2.3976	0.000189935	0.000463136	0.00143	0.00115
2.4003	0.000105519	0.000318406	0.00102	0.00115
2.403	0.000126623	0.000173676	0.00113	0.000957622
2.4057	0.000232143	0.000202622	0.00194	0.000766097
2.4084	0.000295454	0.000492082	0.00266	0.000622454
2.4111	0.000253246	0.000868381	0.00307	0.000718216
2.4138	0.000211039	0.00101	0.00368	0.00115
2.4165	0.000232143	0.000781543	0.00409	0.00158
2.4192	0.000295454	0.000463136	0.00389	0.00172
2.4219	0.000506494	0.000463136	0.00348	0.00158
2.4246	0.000844157	0.000781543	0.00266	0.0012
2.4273	0.00101	0.000984166	0.00184	0.00101
2.43	0.0011	0.000810489	0.00225	0.0012
2.4327	0.00125	0.00057892	0.00317	0.00129
2.4354	0.00118	0.000636812	0.00358	0.0011
2.4381	0.00114	0.000839435	0.00389	0.000957622
2.4408	0.00135	0.00101	0.00399	0.00115
2.4435	0.00148	0.0013	0.00399	0.00139
2.4462	0.00152	0.00156	0.00399	0.00144
2.4489	0.00171	0.00151	0.00379	0.00153
2.4516	0.00203	0.0013	0.00399	0.00163
2.4543	0.00219	0.0013	0.0044	0.00153
2.457	0.00222	0.00162	0.0044	0.00158
2.4597	0.00219	0.00188	0.00409	0.00187
2.4624	0.00211	0.00182	0.00399	0.00187
2.4651	0.00232	0.00194	0.0043	0.00163
2.4678	0.00281	0.00237	0.00501	0.00153
2.4705	0.00308	0.00249	0.00685	0.00163
2.4732	0.00302	0.00243	0.00859	0.00192
2.4759	0.00287	0.00272	0.00829	0.00225
2.4786	0.00323	0.00292	0.00747	0.00254
2.4813	0.00407	0.00298	0.00767	0.00287
2.484	0.00466	0.00336	0.00808	0.00345
2.4867	0.00511	0.00405	0.00849	0.00417
2.4894	0.00578	0.00475	0.01003	0.00436
2.4921	0.00631	0.00495	0.01248	0.00426
2.4948	0.00652	0.00486	0.01391	0.00474
2.4975	0.00705	0.00501	0.0135	0.00512
2.5002	0.0084	0.0053	0.01289	0.00508
2.5029	0.00971	0.00576	0.01401	0.00531
2.5056	0.01043	0.0064	0.01483	0.00527
2.5083	0.01176	0.00756	0.01432	0.00522
2.511	0.01397	0.00918	0.01575	0.0068
2.5137	0.01655	0.00952	0.0179	0.009
2.5164	0.02018	0.00952	0.01893	0.00943
2.5191	0.02562	0.01141	0.02087	0.00862
2.5218	0.03276	0.01355	0.0222	0.00953
2.5245	0.04127	0.01537	0.02169	0.01345
2.5272	0.05237	0.01858	0.02281	0.01743
2.5299	0.06804	0.0231	0.02721	0.01877
2.5326	0.08909	0.02837	0.03212	0.01997
2.5353	0.11736	0.03549	0.03611	0.02341
2.538	0.15368	0.04635	0.04368	0.02887
2.5407	0.19315	0.0619	0.05576	0.0363
2.5434	0.23447	0.08237	0.06466	0.04439
2.5461	0.28461	0.10476	0.06906	0.05291
2.5488	0.34526	0.1293	0.07581	0.06465
2.5515	0.4104	0.1632	0.09054	0.08103
2.5542	0.47702	0.20347	0.11755	0.10196
2.5569	0.5505	0.24675	0.15296	0.12936
2.5596	0.63347	0.29923	0.18744	0.16356
2.5623	0.71621	0.35834	0.22162	0.19844
2.565	0.79049	0.42165	0.25897	0.23065
2.5677	0.86006	0.48978	0.29674	0.2676
2.5704	0.92385	0.56185	0.33901	0.3163
2.5731	0.96483	0.64349	0.39982	0.37133
2.5758	0.98036	0.72676	0.47455	0.43075
2.5785	0.991	0.7969	0.53916	0.50241
2.5812	1	0.86014	0.59588	0.57413
2.5839	0.98834	0.91849	0.66665	0.63334
2.5866	0.95645	0.96061	0.74592	0.69214
2.5893	0.92061	0.98681	0.81363	0.75344
2.592	0.87831	1	0.86793	0.81529
2.5947	0.82605	0.99883	0.91536	0.87821
2.5974	0.77275	0.98797	0.9503	0.92697
2.6001	0.71491	0.97359	0.97541	0.95603
2.6028	0.6502	0.94887	1	0.98044
2.6055	0.59188	0.90271	0.99939	0.9999
2.6082	0.53998	0.84687	0.97643	1
2.6109	0.48727	0.79733	0.9628	0.98395
2.6136	0.43735	0.74737	0.93965	0.96367
2.6163	0.3906	0.69088	0.90778	0.94056
2.619	0.34639	0.63595	0.88514	0.9162
2.6217	0.31057	0.5861	0.84621	0.88945
2.6244	0.28177	0.53899	0.80124	0.8478
2.6271	0.25191	0.49233	0.77255	0.79824
2.6298	0.22207	0.44516	0.72421	0.75637
2.6325	0.19877	0.4027	0.65631	0.71422
2.6352	0.18307	0.36605	0.61206	0.66665
2.6379	0.16971	0.33211	0.58503	0.62024
2.6406	0.15333	0.30149	0.5496	0.58214
2.6433	0.13575	0.27316	0.50506	0.54836
2.646	0.12173	0.24828	0.46533	0.51108
2.6487	0.11277	0.22857	0.43749	0.48096
2.6514	0.10603	0.20883	0.41466	0.45971
2.6541	0.09676	0.18901	0.39255	0.43113
2.6568	0.08643	0.17374	0.36675	0.3932
2.6595	0.08066	0.16108	0.33195	0.36035
2.6622	0.07765	0.1501	0.29705	0.33657
2.6649	0.07205	0.13909	0.27453	0.31735
2.6676	0.06567	0.12599	0.25938	0.30177
2.6703	0.06204	0.11606	0.24505	0.28365
2.673	0.05995	0.10977	0.23298	0.26582
2.6757	0.05661	0.10337	0.22121	0.2536
2.6784	0.05165	0.09726	0.20832	0.23812
2.6811	0.04694	0.09132	0.19911	0.21977
2.6838	0.04321	0.08591	0.19737	0.20606
2.6865	0.03996	0.0811	0.19358	0.19509
2.6892	0.03732	0.07525	0.18365	0.18546
2.6919	0.03592	0.06995	0.17577	0.17774
2.6946	0.03521	0.06754	0.16472	0.16989
2.6973	0.03369	0.06659	0.14856	0.16088
2.7	0.03259	0.06636	0.13638	0.15302
2.7027	0.03284	0.0665	0.12697	0.14794
2.7054	0.03217	0.06337	0.11602	0.14215
2.7081	0.03075	0.05744	0.10824	0.13506
2.7108	0.02923	0.05373	0.11152	0.13194
2.7135	0.02615	0.05223	0.11878	0.12998
2.7162	0.02381	0.05006	0.11561	0.12198
2.7189	0.02423	0.04739	0.10507	0.1112
2.7216	0.02472	0.04516	0.09821	0.1044
2.7243	0.02402	0.04345	0.09514	0.10464
2.727	0.02303	0.0423	0.09351	0.10814
2.7297	0.02174	0.04111	0.09453	0.10723
2.7324	0.02066	0.03998	0.09678	0.10363
2.7351	0.02039	0.03992	0.09647	0.10023
2.7378	0.02016	0.03969	0.09115	0.0942
2.7405	0.01952	0.03897	0.08512	0.08797
2.7432	0.01893	0.03862	0.08328	0.0851
2.7459	0.01836	0.03763	0.08287	0.08543
2.7486	0.01792	0.03616	0.08103	0.08749
2.7513	0.01805	0.03454	0.07949	0.08788
2.754	0.01851	0.03274	0.07918	0.08577
2.7567	0.01887	0.03153	0.07898	0.08266
2.7594	0.01918	0.03176	0.07796	0.07906
2.7621	0.01935	0.03268	0.07632	0.07715
2.7648	0.01828	0.03176	0.07427	0.07772
2.7675	0.0161	0.02987	0.06998	0.07538
2.7702	0.01562	0.03031	0.06445	0.06944
2.7729	0.01695	0.03176	0.06159	0.06522
2.7756	0.01701	0.03025	0.06394	0.06254
2.7783	0.01602	0.02686	0.06773	0.06225
2.781	0.01507	0.02594	0.06333	0.06503
2.7837	0.01376	0.02695	0.05504	0.06613
2.7864	0.01347	0.02678	0.05412	0.06364
2.7891	0.01393	0.02518	0.05903	0.06077
2.7918	0.01325	0.02394	0.06343	0.06106
2.7945	0.0123	0.02371	0.06241	0.06187
2.7972	0.0123	0.02333	0.05709	0.06
2.7999	0.01268	0.02371	0.05228	0.0588
2.8026	0.013	0.02487	0.05187	0.05876
2.8053	0.0137	0.02452	0.0579	0.05708
2.808	0.01456	0.02385	0.06118	0.05564
2.8107	0.0146	0.02417	0.05678	0.0555
2.8134	0.0138	0.02408	0.0535	0.05574
2.8161	0.01281	0.02322	0.05197	0.0555
2.8188	0.01216	0.02287	0.05146	0.05277
2.8215	0.01195	0.02261	0.05616	0.05004
2.8242	0.01142	0.02131	0.05964	0.05028
2.8269	0.01076	0.01986	0.05504	0.05129
2.8296	0.01095	0.01835	0.04849	0.05066
2.8323	0.01125	0.01737	0.04675	0.04865
2.835	0.01074	0.01783	0.04604	0.04726
2.8377	0.00983	0.01876	0.04256	0.04659
2.8404	0.00891	0.01963	0.04031	0.04549
2.8431	0.00842	0.02052	0.04133	0.04525
2.8458	0.00884	0.02084	0.04246	0.04616
2.8485	0.00952	0.02009	0.04164	0.04583
2.8512	0.00962	0.01902	0.0401	0.04535
2.8539	0.0092	0.01795	0.04	0.04745
2.8566	0.00867	0.01659	0.04031	0.0487
2.8593	0.00857	0.01676	0.03959	0.04554
2.862	0.00893	0.01867	0.03928	0.04156
2.8647	0.00905	0.01884	0.03847	0.04032
2.8674	0.00889	0.01757	0.03632	0.04032
2.8701	0.00884	0.01763	0.03714	0.03965
2.8728	0.00878	0.01838	0.04133	0.03874
2.8755	0.00889	0.0185	0.04419	0.03879
2.8782	0.00918	0.0178	0.04512	0.0396
2.8809	0.00926	0.0167	0.04327	0.03941
2.8836	0.00901	0.01572	0.03826	0.03725
2.8863	0.00825	0.01514	0.0355	0.03558
2.889	0.00796	0.0154	0.03632	0.03678
2.8917	0.00914	0.01566	0.03826	0.03836
2.8944	0.01011	0.01502	0.04082	0.03768
2.8971	0.0092	0.01473	0.0399	0.03634
2.8998	0.00804	0.01517	0.0357	0.03558
2.9025	0.00796	0.01511	0.03458	0.03486
2.9052	0.00815	0.01439	0.0356	0.03548
2.9079	0.0084	0.01366	0.03488	0.03759
2.9106	0.00838	0.01352	0.03335	0.03927
2.9133	0.0076	0.01407	0.03284	0.03994
2.916	0.00684	0.01378	0.03274	0.03812
2.9187	0.00686	0.01294	0.03345	0.03438
2.9214	0.00743	0.01395	0.0357	0.03237
2.9241	0.00749	0.0152	0.03468	0.03237
2.9268	0.00663	0.01453	0.02926	0.03275
2.9295	0.00612	0.0134	0.02598	0.03304
2.9322	0.00646	0.01329	0.02568	0.03342
2.9349	0.00652	0.01387	0.02609	0.03366
2.9376	0.00614	0.01395	0.02803	0.03347
2.9403	0.0058	0.01352	0.02946	0.0339
2.943	0.00549	0.01361	0.02967	0.03385
2.9457	0.00549	0.01378	0.03182	0.03256
2.9484	0.00612	0.01349	0.03652	0.03266
2.9511	0.00701	0.01337	0.0401	0.03342
2.9538	0.00732	0.01314	0.03908	0.03323
2.9565	0.0068	0.01277	0.03499	0.03338
2.9592	0.00639	0.01233	0.03212	0.03347
2.9619	0.00642	0.01167	0.03212	0.03256
2.9646	0.0058	0.01152	0.03212	0.03165
2.9673	0.00469	0.0119	0.03151	0.03165
2.97	0.00428	0.01248	0.03304	0.03179
2.9727	0.0049	0.01253	0.03386	0.03093
2.9754	0.00595	0.01152	0.031	0.02892
2.9781	0.00654	0.01094	0.02813	0.02701
2.9808	0.00633	0.01097	0.02711	0.026
2.9835	0.00616	0.01054	0.02629	0.02547
2.9862	0.00639	0.0108	0.02588	0.02634
2.9889	0.00644	0.01169	0.02762	0.02806
2.9916	0.00623	0.01164	0.03151	0.02878
2.9943	0.00606	0.01146	0.03427	0.02911
2.997	0.0058	0.01172	0.03325	0.02887
2.9997	0.00523	0.01152	0.03059	0.02787
3.0024	0.0046	0.01088	0.02895	0.02739
3.0051	0.00471	0.0108	0.02742	0.02624
3.0078	0.00557	0.01193	0.02731	0.02346
3.0105	0.00612	0.01253	0.02987	0.02227
3.0132	0.00595	0.01158	0.031	0.0238
3.0159	0.00547	0.01152	0.02967	0.02461
3.0186	0.00509	0.01227	0.02834	0.02509
3.0213	0.00492	0.01213	0.02701	0.02768
3.024	0.00483	0.01274	0.02619	0.03021
3.0267	0.00492	0.01392	0.0265	0.03084
3.0294	0.00498	0.01361	0.0269	0.03021
3.0321	0.00496	0.01207	0.02823	0.02892
3.0348	0.00525	0.01036	0.02997	0.02796
3.0375	0.0057	0.00981	0.02916	0.02844
3.0402	0.00559	0.01088	0.02854	0.02887
3.0429	0.00496	0.01233	0.0313	0.02725
3.0456	0.00454	0.01334	0.03253	0.02557
3.0483	0.00464	0.01361	0.02936	0.02667
3.051	0.00515	0.01308	0.02527	0.02897
3.0537	0.00587	0.01259	0.02251	0.02873
3.0564	0.00639	0.01259	0.02077	0.02581
3.0591	0.0062	0.01213	0.02066	0.02409
3.0618	0.00525	0.01164	0.02322	0.02605
3.0645	0.0045	0.01198	0.02701	0.02859
3.0672	0.00477	0.01143	0.02864	0.02782
3.0699	0.00559	0.01019	0.0267	0.02571
3.0726	0.00591	0.01016	0.02445	0.02571
3.0753	0.0054	0.01091	0.02322	0.02725
3.078	0.00471	0.01158	0.02261	0.02763
3.0807	0.00452	0.01193	0.02312	0.02619
3.0834	0.00466	0.01196	0.02292	0.02509
3.0861	0.00447	0.01135	0.02271	0.02452
3.0888	0.00409	0.01036	0.02404	0.02361
3.0915	0.00386	0.01036	0.02588	0.02365
3.0942	0.00357	0.01051	0.02588	0.02423
3.0969	0.00338	0.00993	0.02394	0.02437
3.0996	0.00348	0.01045	0.02353	0.02437
3.1023	0.00395	0.01158	0.02363	0.0238
3.105	0.0045	0.011	0.02332	0.02284
3.1077	0.00469	0.00978	0.02414	0.02318
3.1104	0.00479	0.00929	0.02435	0.02471
3.1131	0.00456	0.00894	0.02384	0.02576
3.1158	0.00405	0.00941	0.02322	0.02658
3.1185	0.00426	0.01028	0.02148	0.02619
3.1212	0.00481	0.00973	0.01954	0.02332
3.1239	0.0049	0.00909	0.01985	0.02025
3.1266	0.0046	0.00984	0.02199	0.01968
3.1293	0.0038	0.01007	0.02332	0.02097
3.132	0.00302	0.00883	0.02332	0.02131
3.1347	0.00317	0.00782	0.02271	0.02121
3.1374	0.00365	0.00761	0.0223	0.02279
3.1401	0.00395	0.00756	0.0224	0.02346
3.1428	0.00393	0.00744	0.02343	0.02231
3.1455	0.00346	0.00744	0.02547	0.02265
3.1482	0.00329	0.00831	0.02629	0.02346
3.1509	0.00346	0.00921	0.02445	0.02246
3.1536	0.00357	0.00883	0.02087	0.0214
3.1563	0.00393	0.00816	0.0177	0.02193
3.159	0.00418	0.0079	0.01719	0.0238
3.1617	0.00399	0.00825	0.01974	0.02528
3.1644	0.00374	0.00889	0.02394	0.02394
3.1671	0.00363	0.00839	0.0265	0.02121
3.1698	0.00384	0.00741	0.02517	0.0214
3.1725	0.00393	0.00744	0.02363	0.02346
3.1752	0.00348	0.00837	0.02302	0.02241
3.1779	0.00327	0.00926	0.02005	0.01944
3.1806	0.00371	0.00906	0.01893	0.01824
3.1833	0.00403	0.00819	0.02159	0.01738
3.186	0.00376	0.00761	0.02179	0.01566
3.1887	0.00338	0.00741	0.01944	0.01542
3.1914	0.00344	0.00764	0.02118	0.01772
3.1941	0.00384	0.00779	0.02629	0.0193
3.1968	0.00397	0.00756	0.0266	0.01997
3.1995	0.00395	0.00735	0.02138	0.02193
3.2022	0.00422	0.00779	0.01821	0.02279
3.2049	0.00447	0.00897	0.02015	0.02294
3.2076	0.00439	0.00961	0.02179	0.0238
3.2103	0.00412	0.00906	0.02015	0.02322
3.213	0.00407	0.00784	0.01821	0.02116
3.2157	0.00416	0.00683	0.01903	0.01853
3.2184	0.00374	0.00683	0.0224	0.01695
3.2211	0.00325	0.00729	0.02455	0.01786
3.2238	0.00346	0.00756	0.02414	0.01968
3.2265	0.00393	0.00779	0.0223	0.02059
3.2292	0.00399	0.00782	0.02066	0.0192
3.2319	0.00361	0.00761	0.01974	0.01719
3.2346	0.00325	0.0079	0.01852	0.01753
3.2373	0.00333	0.00845	0.01944	0.01853
3.24	0.00359	0.00892	0.02189	0.01843
3.2427	0.00363	0.00918	0.02261	0.01824
3.2454	0.00363	0.00811	0.02312	0.01891
3.2481	0.00374	0.00669	0.02312	0.01963
3.2508	0.00384	0.00692	0.02332	0.01958
3.2535	0.00409	0.00802	0.02517	0.01949
3.2562	0.00437	0.00839	0.02629	0.01915
3.2589	0.00416	0.0079	0.02701	0.01978
3.2616	0.00374	0.00729	0.0269	0.02169
3.2643	0.00355	0.00692	0.02425	0.02227
3.267	0.0035	0.00692	0.02097	0.02203
3.2697	0.00361	0.00724	0.01995	0.02198
3.2724	0.00363	0.00741	0.02159	0.02064
3.2751	0.0034	0.00758	0.0222	0.01848
3.2778	0.00321	0.00808	0.01954	0.0182
3.2805	0.00317	0.00845	0.01821	0.01944
3.2832	0.00329	0.00831	0.01923	0.01958
3.2859	0.00331	0.00773	0.01985	0.01791
3.2886	0.00295	0.00712	0.02077	0.01599
3.2913	0.00276	0.00706	0.02138	0.01633
3.294	0.00302	0.00741	0.02179	0.01858
3.2967	0.00331	0.00756	0.0221	0.01973
3.2994	0.00319	0.00767	0.01985	0.01805
3.3021	0.00287	0.00808	0.01811	0.01527
3.3048	0.00285	0.00787	0.02138	0.01417
3.3075	0.00255	0.00692	0.02435	0.01532
3.3102	0.00222	0.0068	0.02394	0.01762
3.3129	0.00272	0.0077	0.02435	0.01934
3.3156	0.00352	0.0079	0.02425	0.01934
3.3183	0.00382	0.00686	0.02343	0.01925
3.321	0.0034	0.0066	0.02404	0.02006
3.3237	0.00302	0.00793	0.02435	0.01934
3.3264	0.0034	0.0088	0.02445	0.01796
3.3291	0.00348	0.00837	0.02394	0.01786
3.3318	0.00304	0.0075	0.0221	0.01733
3.3345	0.00348	0.00689	0.02097	0.01753
3.3372	0.00433	0.00654	0.02159	0.01982
3.3399	0.00384	0.00614	0.02414	0.02116
3.3426	0.00274	0.00579	0.02568	0.02035
3.3453	0.00283	0.00625	0.02199	0.01872
3.348	0.00374	0.00773	0.01719	0.01733
3.3507	0.00418	0.00825	0.01719	0.01786
3.3534	0.0039	0.00709	0.02026	0.01997
3.3561	0.00361	0.0066	0.0224	0.02107
3.3588	0.00401	0.00727	0.02189	0.02145
3.3615	0.00462	0.00735	0.02107	0.02203
3.3642	0.00443	0.00683	0.02312	0.02183
3.3669	0.00369	0.00721	0.02455	0.02203
3.3696	0.0034	0.00863	0.0224	0.02169
3.3723	0.00382	0.00935	0.02128	0.01911
3.375	0.00433	0.00909	0.02302	0.01815
3.3777	0.0042	0.00906	0.02414	0.01954
3.3804	0.00407	0.00932	0.02537	0.01997
3.3831	0.00475	0.00926	0.02813	0.02011
3.3858	0.00536	0.00874	0.02926	0.02188
3.3885	0.00544	0.0088	0.02813	0.02375
3.3912	0.00566	0.00993	0.02783	0.02284
3.3939	0.00582	0.01074	0.02905	0.02121
3.3966	0.00574	0.01083	0.03069	0.02227
3.3993	0.00601	0.01106	0.03253	0.02337
3.402	0.00677	0.01138	0.03396	0.02217
3.4047	0.00732	0.01193	0.03366	0.02203
3.4074	0.00694	0.01337	0.03222	0.0237
3.4101	0.00591	0.01462	0.03141	0.02437
3.4128	0.0053	0.01407	0.03171	0.02456
3.4155	0.00547	0.01294	0.03141	0.02519
3.4182	0.00591	0.01279	0.02916	0.02543
3.4209	0.00639	0.013	0.02731	0.02523
3.4236	0.00661	0.01329	0.02639	0.02437
3.4263	0.00608	0.01381	0.02465	0.02356
3.429	0.00532	0.01398	0.02363	0.02437
3.4317	0.00494	0.01346	0.02506	0.02523
3.4344	0.00479	0.01251	0.02803	0.02523
3.4371	0.00469	0.01149	0.02946	0.02581
3.4398	0.00469	0.01132	0.02762	0.02552
3.4425	0.00469	0.0121	0.02547	0.0237
3.4452	0.00458	0.01259	0.02588	0.02294
3.4479	0.00481	0.01262	0.02772	0.02322
3.4506	0.00525	0.0121	0.02834	0.0227
3.4533	0.00507	0.011	0.02762	0.02193
3.456	0.00439	0.01033	0.02731	0.02217
3.4587	0.00405	0.01013	0.02783	0.02313
3.4614	0.00416	0.0099	0.02895	0.02389
3.4641	0.00397	0.00999	0.02875	0.02409
3.4668	0.00359	0.00955	0.02517	0.02351
3.4695	0.0038	0.00851	0.02189	0.02207
3.4722	0.00412	0.00874	0.02404	0.02088
3.4749	0.00399	0.00892	0.02823	0.02049
3.4776	0.00384	0.00735	0.02772	0.01944
3.4803	0.00371	0.0064	0.02496	0.01867
3.483	0.00329	0.00721	0.02476	0.02064
3.4857	0.00317	0.00796	0.02547	0.02169
3.4884	0.00365	0.00813	0.0266	0.01805
3.4911	0.00399	0.00848	0.02864	0.01523
3.4938	0.00399	0.00886	0.02916	0.01705
3.4965	0.00371	0.00883	0.02701	0.01973
3.4992	0.00308	0.00837	0.02537	0.02116
3.5019	0.00274	0.00848	0.0265	0.02054
3.5046	0.00312	0.00929	0.0267	0.01858
3.5073	0.00363	0.00883	0.02465	0.0181
3.51	0.00374	0.00747	0.02445	0.01877
3.5127	0.00357	0.00712	0.02568	0.01944
3.5154	0.00346	0.00741	0.02435	0.02025
3.5181	0.00336	0.00773	0.02363	0.02102
3.5208	0.00295	0.00816	0.02629	0.02126
3.5235	0.00257	0.00834	0.0267	0.02069
3.5262	0.00245	0.00813	0.02445	0.01963
3.5289	0.00238	0.00793	0.02435	0.01767
3.5316	0.0027	0.00773	0.02486	0.01537
3.5343	0.00314	0.0075	0.02302	0.01465
3.537	0.00302	0.00698	0.02107	0.01623
3.5397	0.00287	0.00567	0.02077	0.01901
3.5424	0.00308	0.00452	0.02097	0.01934
3.5451	0.00314	0.00492	0.02332	0.01719
3.5478	0.00308	0.0064	0.02854	0.0169
3.5505	0.003	0.00735	0.03192	0.01824
3.5532	0.00289	0.00753	0.03018	0.01772
3.5559	0.003	0.00776	0.02598	0.01623
3.5586	0.00312	0.00828	0.02414	0.01695
3.5613	0.00319	0.00854	0.02435	0.01891
3.564	0.0031	0.00811	0.02332	0.01934
3.5667	0.0027	0.00706	0.02159	0.01829
3.5694	0.00268	0.00591	0.01944	0.01753
3.5721	0.00312	0.00544	0.0176	0.01762
3.5748	0.00336	0.00605	0.01974	0.01776
3.5775	0.00323	0.00744	0.02414	0.01709
3.5802	0.00266	0.00851	0.02568	0.01657
3.5829	0.002	0.00773	0.02496	0.01776
3.5856	0.00188	0.00582	0.02302	0.01915
3.5883	0.0023	0.00481	0.02026	0.01963
3.591	0.00287	0.00509	0.01944	0.01978
3.5937	0.00308	0.00614	0.02056	0.0192
3.5964	0.00289	0.00695	0.02251	0.01911
3.5991	0.00274	0.00692	0.02414	0.01949
3.6018	0.00283	0.00637	0.02425	0.01949
3.6045	0.00298	0.00602	0.02465	0.01954
3.6072	0.00331	0.00646	0.02455	0.01882
3.6099	0.00367	0.00701	0.02251	0.01887
3.6126	0.00327	0.00735	0.0221	0.01992
3.6153	0.00249	0.00799	0.02312	0.01978
3.618	0.00236	0.00831	0.02312	0.01944
3.6207	0.00274	0.00796	0.02353	0.0192
3.6234	0.00302	0.00718	0.02486	0.01834
3.6261	0.00298	0.00614	0.02496	0.01709
3.6288	0.00287	0.00622	0.02281	0.01642
3.6315	0.00308	0.0075	0.02056	0.01753
3.6342	0.00348	0.00756	0.01964	0.01882
3.6369	0.00365	0.00634	0.01841	0.0182
3.6396	0.00344	0.00596	0.01647	0.01705
3.6423	0.00298	0.00643	0.0176	0.01743
3.645	0.00264	0.0068	0.02148	0.01843
3.6477	0.00283	0.00721	0.02292	0.01843
3.6504	0.00317	0.00732	0.02251	0.01882
3.6531	0.00325	0.00672	0.0223	0.02021
3.6558	0.00312	0.00576	0.02302	0.01958
3.6585	0.00283	0.00515	0.02517	0.01786
3.6612	0.00291	0.00547	0.02609	0.01805
3.6639	0.00352	0.00657	0.02598	0.01853
3.6666	0.00401	0.0077	0.0268	0.01882
3.6693	0.00412	0.00813	0.02905	0.01973
3.672	0.00395	0.00863	0.03253	0.02006
3.6747	0.00371	0.00993	0.03468	0.0203
3.6774	0.00395	0.01065	0.03499	0.02164
3.6801	0.00433	0.01036	0.03488	0.02289
3.6828	0.00405	0.00947	0.03478	0.02236
3.6855	0.0039	0.00825	0.03488	0.02064
3.6882	0.00431	0.00779	0.03529	0.01858
3.6909	0.0042	0.00793	0.03744	0.01753
3.6936	0.00371	0.00808	0.04164	0.01872
3.6963	0.00348	0.00793	0.0445	0.01958
3.699	0.00325	0.00761	0.04481	0.01877
3.7017	0.00298	0.0077	0.04522	0.01867
3.7044	0.00295	0.00793	0.04481	0.02006
3.7071	0.00327	0.00802	0.04235	0.02102
3.7098	0.00355	0.00793	0.04225	0.02102
3.7125	0.00352	0.00776	0.04348	0.02112
3.7152	0.00336	0.00787	0.03928	0.02045
3.7179	0.00327	0.00811	0.03376	0.0192
3.7206	0.00348	0.00782	0.03325	0.01944
3.7233	0.00367	0.00703	0.03161	0.02021
3.726	0.00367	0.00646	0.02701	0.0204
3.7287	0.00376	0.00657	0.02527	0.02107
3.7314	0.00378	0.00724	0.0265	0.02112
3.7341	0.00359	0.00793	0.02834	0.01939
3.7368	0.00352	0.0079	0.02987	0.01753
3.7395	0.00352	0.00715	0.03151	0.01671
3.7422	0.0031	0.00721	0.03284	0.01671
3.7449	0.00281	0.00811	0.03345	0.01753
3.7476	0.00329	0.00842	0.03315	0.01939
3.7503	0.00367	0.0079	0.03089	0.02049
3.753	0.00336	0.00695	0.03049	0.01973
3.7557	0.00308	0.00634	0.03407	0.01901
3.7584	0.00308	0.00602	0.03529	0.01939
3.7611	0.00279	0.00605	0.03141	0.0204
3.7638	0.00226	0.00674	0.02639	0.02064
3.7665	0.00228	0.00695	0.02322	0.02073
3.7692	0.00287	0.00674	0.02445	0.02174
3.7719	0.00331	0.00674	0.02762	0.02179
3.7746	0.00352	0.00657	0.02731	0.02092
3.7773	0.00348	0.00651	0.02629	0.01978
3.78	0.0031	0.00654	0.02711	0.01738
3.7827	0.00304	0.00651	0.02701	0.01499
3.7854	0.00329	0.00651	0.02639	0.01484
3.7881	0.00323	0.00651	0.02537	0.01638
3.7908	0.003	0.0066	0.0223	0.01729
3.7935	0.00281	0.00663	0.02046	0.01791
3.7962	0.00257	0.00669	0.02189	0.01877
3.7989	0.00238	0.00674	0.02271	0.01714
3.8016	0.00232	0.00672	0.02199	0.01427
3.8043	0.00257	0.00689	0.02251	0.01465
3.807	0.0031	0.00692	0.02251	0.0159
3.8097	0.00327	0.00608	0.02005	0.01451
3.8124	0.00295	0.00504	0.018	0.01326
3.8151	0.0026	0.00512	0.01811	0.01374
3.8178	0.00251	0.00599	0.01944	0.01504
3.8205	0.00289	0.00637	0.02128	0.01705
3.8232	0.00319	0.00622	0.02281	0.01772
3.8259	0.00287	0.00596	0.02189	0.01652
3.8286	0.00264	0.00547	0.02005	0.01599
3.8313	0.00293	0.0057	0.02097	0.01662
3.834	0.00298	0.00703	0.02251	0.01705
3.8367	0.0026	0.00753	0.0224	0.01618
3.8394	0.0026	0.00689	0.02128	0.01504
3.8421	0.00262	0.00683	0.01903	0.01508
3.8448	0.00217	0.00703	0.01749	0.01494
3.8475	0.00219	0.00648	0.01893	0.01398
3.8502	0.00287	0.0057	0.02159	0.01393
3.8529	0.00312	0.00544	0.0222	0.0148
3.8556	0.00255	0.00593	0.02077	0.01599
3.8583	0.00205	0.00628	0.01852	0.01767
3.861	0.00219	0.00585	0.01616	0.01781
3.8637	0.00232	0.00564	0.01606	0.01547
3.8664	0.00226	0.00588	0.01852	0.01312
3.8691	0.00251	0.00588	0.02107	0.01278
3.8718	0.00264	0.00593	0.0222	0.01369
3.8745	0.00245	0.00602	0.02056	0.01403
3.8772	0.00245	0.0055	0.01719	0.01369
3.8799	0.00257	0.00507	0.01616	0.01317
3.8826	0.0026	0.00556	0.01719	0.01336
3.8853	0.00241	0.00605	0.01749	0.01441
3.888	0.00228	0.00599	0.018	0.01451
3.8907	0.00241	0.00611	0.01841	0.01422
3.8934	0.00222	0.00651	0.01821	0.01456
3.8961	0.00171	0.0064	0.01862	0.01393
3.8988	0.0016	0.00544	0.01852	0.01245
3.9015	0.00205	0.00454	0.01821	0.01164
3.9042	0.00247	0.00428	0.01913	0.01168
3.9069	0.00251	0.00437	0.01964	0.01264
3.9096	0.00251	0.00446	0.01893	0.01379
3.9123	0.00266	0.0046	0.01841	0.01403
3.915	0.00293	0.00524	0.01903	0.01417
3.9177	0.00329	0.00591	0.01995	0.01475
3.9204	0.00323	0.00625	0.01995	0.01513
3.9231	0.00272	0.00657	0.01903	0.01594
3.9258	0.00241	0.00651	0.0176	0.01666
3.9285	0.00243	0.00657	0.01739	0.01618
3.9312	0.00257	0.00703	0.01954	0.01585
3.9339	0.00266	0.00698	0.02118	0.01604
3.9366	0.00264	0.00674	0.02046	0.01628
3.9393	0.00264	0.00686	0.01893	0.01638
3.942	0.00285	0.00703	0.01821	0.01609
3.9447	0.00321	0.00715	0.01974	0.01623
3.9474	0.00336	0.00712	0.02302	0.01681
3.9501	0.00321	0.00764	0.02435	0.01705
3.9528	0.00287	0.00892	0.02251	0.01709
3.9555	0.00266	0.00949	0.02056	0.01714
3.9582	0.00295	0.00886	0.02036	0.01748
3.9609	0.00365	0.00802	0.02107	0.01776
3.9636	0.0042	0.00761	0.02066	0.01733
3.9663	0.00403	0.00782	0.01872	0.01743
3.969	0.00355	0.00834	0.01749	0.01829
3.9717	0.00374	0.00822	0.0176	0.01829
3.9744	0.00422	0.00773	0.01739	0.01714
3.9771	0.00407	0.00808	0.01627	0.01623
3.9798	0.00378	0.00886	0.01606	0.01647
3.9825	0.00374	0.00892	0.01698	0.01657
3.9852	0.0035	0.00868	0.01719	0.01585
3.9879	0.00325	0.00897	0.01749	0.01575
3.9906	0.00312	0.00921	0.01811	0.01585
3.9933	0.00293	0.00877	0.0177	0.01475
3.996	0.00291	0.00816	0.01719	0.01384
3.9987	0.00308	0.00799	0.0176	0.01379
4.0014	0.00327	0.00799	0.0179	0.01403
4.0041	0.00327	0.00764	0.01667	0.01513
4.0068	0.00295	0.00718	0.01534	0.01638
4.0095	0.0027	0.00692	0.01678	0.01628
4.0122	0.00266	0.00666	0.01872	0.01513
4.0149	0.0027	0.00654	0.01739	0.01403
4.0176	0.00257	0.0066	0.01514	0.01341
4.0203	0.00224	0.00617	0.01494	0.01336
4.023	0.00205	0.0055	0.01545	0.01408
4.0257	0.00207	0.00541	0.01698	0.01456
4.0284	0.00226	0.00556	0.01995	0.01293
4.0311	0.0023	0.00544	0.01954	0.01116
4.0338	0.00209	0.00559	0.01524	0.01168
4.0365	0.00222	0.0057	0.01258	0.01187
4.0392	0.00245	0.00504	0.01197	0.01144
4.0419	0.00205	0.00446	0.01176	0.01202
4.0446	0.00144	0.00434	0.0132	0.01183
4.0473	0.00135	0.00414	0.01565	0.01092
4.05	0.00165	0.00428	0.01647	0.01082
4.0527	0.00194	0.00509	0.01514	0.01154
4.0554	0.00211	0.00538	0.01248	0.01207
4.0581	0.00207	0.00472	0.01023	0.01154
4.0608	0.00207	0.00426	0.01105	0.01111
4.0635	0.00234	0.00397	0.01361	0.0114
4.0662	0.00238	0.00353	0.01494	0.01125
4.0689	0.002	0.00347	0.01473	0.0114
4.0716	0.00179	0.00391	0.01381	0.0125
4.0743	0.00181	0.00446	0.01289	0.01207
4.077	0.00173	0.00454	0.01176	0.0102
4.0797	0.00167	0.00426	0.01023	0.00919
4.0824	0.00179	0.00405	0.0091	0.00862
4.0851	0.00196	0.00385	0.00921	0.00833
4.0878	0.00198	0.00356	0.01003	0.00881
4.0905	0.00177	0.00356	0.00982	0.00929
4.0932	0.00141	0.00394	0.0087	0.00871
4.0959	0.00118	0.00443	0.00982	0.0078
4.0986	0.00122	0.00483	0.0133	0.00828
4.1013	0.00137	0.00481	0.01524	0.00958
4.104	0.00135	0.00443	0.01391	0.0102
4.1067	0.00129	0.00408	0.01084	0.00986
4.1094	0.00146	0.00376	0.00951	0.00929
4.1121	0.00165	0.00353	0.01136	0.00953
4.1148	0.00173	0.00356	0.01371	0.00986
4.1175	0.00169	0.00339	0.01381	0.00852
4.1202	0.00148	0.00295	0.01166	0.00704
4.1229	0.0015	0.00295	0.01043	0.00766
4.1256	0.00167	0.00304	0.01187	0.00886
4.1283	0.00137	0.00292	0.01248	0.00862
4.131	0.000970782	0.00307	0.00982	0.00776
4.1337	0.00112	0.00313	0.00777	0.00795
4.1364	0.00146	0.00269	0.0091	0.00833
4.1391	0.00158	0.00261	0.00982	0.00804
4.1418	0.00154	0.00362	0.00818	0.00733
4.1445	0.00133	0.00452	0.00726	0.00642
4.1472	0.00125	0.00402	0.00808	0.0067
4.1499	0.00137	0.00316	0.009	0.00761
4.1526	0.00141	0.00301	0.00921	0.00747
4.1553	0.00141	0.00316	0.01013	0.00675
4.158	0.00141	0.00307	0.01095	0.00627
4.1607	0.00133	0.00281	0.00962	0.00584
4.1634	0.00114	0.00275	0.00808	0.00541
4.1661	0.00101	0.00304	0.00818	0.00551
4.1688	0.00112	0.00324	0.0091	0.00603
4.1715	0.00125	0.00295	0.01003	0.00627
4.1742	0.00127	0.00243	0.01023	0.00541
4.1769	0.00127	0.00232	0.00951	0.00469
4.1796	0.00125	0.00246	0.00839	0.0056
4.1823	0.00108	0.00252	0.00737	0.00642
4.185	0.00101	0.00281	0.00716	0.00666
4.1877	0.00146	0.00307	0.00747	0.00723
4.1904	0.00177	0.00275	0.00747	0.00728
4.1931	0.0015	0.00226	0.00747	0.00694
4.1958	0.00112	0.00234	0.00757	0.00685
4.1985	0.00090747	0.00318	0.00716	0.00622
4.2012	0.00106	0.00356	0.00634	0.00579
4.2039	0.00137	0.00258	0.00634	0.00622
4.2066	0.00148	0.00191	0.00747	0.00575
4.2093	0.00167	0.00263	0.0087	0.00431
4.212	0.0019	0.00339	0.00962	0.00364
4.2147	0.00167	0.00321	0.00921	0.00397
4.2174	0.00116	0.00272	0.00747	0.00546
4.2201	0.000949677	0.00266	0.00655	0.00752
4.2228	0.00108	0.00281	0.00604	0.00752
4.2255	0.00116	0.00269	0.00511	0.00565
4.2282	0.00112	0.00234	0.00532	0.00455
4.2309	0.00114	0.00217	0.00685	0.00431
4.2336	0.0011	0.00255	0.00808	0.00441
4.2363	0.000991885	0.00313	0.00798	0.00474
4.239	0.00118	0.00336	0.00716	0.00488
4.2417	0.00152	0.00333	0.00696	0.00493
4.2444	0.0015	0.00313	0.00757	0.00493
4.2471	0.00131	0.00289	0.00818	0.00498
4.2498	0.00139	0.00298	0.00818	0.00546
4.2525	0.0015	0.00304	0.00808	0.00589
4.2552	0.00133	0.00275	0.00941	0.00579
4.2579	0.0012	0.00243	0.01156	0.0056
4.2606	0.00141	0.00226	0.01166	0.00546
4.2633	0.00163	0.00232	0.00931	0.00565
4.266	0.00154	0.00249	0.00788	0.00642
4.2687	0.00141	0.00234	0.0088	0.0068
4.2714	0.00135	0.00206	0.00951	0.00622
4.2741	0.00116	0.00208	0.00941	0.00584
4.2768	0.000928573	0.00217	0.00962	0.00594
4.2795	0.000759741	0.00206	0.00951	0.00565
4.2822	0.000590909	0.00211	0.0089	0.00527
4.2849	0.000612013	0.00237	0.00808	0.00474
4.2876	0.000949677	0.00234	0.00685	0.0046
4.2903	0.00125	0.00203	0.00604	0.00575
4.293	0.0012	0.00171	0.00634	0.00632
4.2957	0.00116	0.00162	0.00706	0.00531
4.2984	0.00122	0.00194	0.00706	0.00455
4.3011	0.00101	0.00229	0.00706	0.00498
4.3038	0.000801949	0.00237	0.00818	0.00546
4.3065	0.000949677	0.00223	0.0089	0.00484
4.3092	0.00114	0.00188	0.00818	0.00412
4.3119	0.00125	0.00182	0.00726	0.00441
4.3146	0.00133	0.0022	0.00685	0.00508
4.3173	0.00131	0.00255	0.00655	0.00546
4.32	0.00129	0.00269	0.00665	0.00565
4.3227	0.00133	0.00252	0.00747	0.0057
4.3254	0.00135	0.00211	0.00829	0.00575
4.3281	0.00129	0.00197	0.0088	0.00594
4.3308	0.0012	0.00188	0.009	0.00555
4.3335	0.00141	0.00174	0.0088	0.00512
4.3362	0.00173	0.00234	0.00808	0.00531
4.3389	0.00148	0.00313	0.00706	0.00522
4.3416	0.000949678	0.00295	0.00634	0.00484
4.3443	0.000844157	0.00246	0.00634	0.00397
4.347	0.000844157	0.00223	0.00634	0.00278
4.3497	0.000633118	0.00191	0.00583	0.00273
4.3524	0.000654222	0.00159	0.00573	0.00369
4.3551	0.000991885	0.00156	0.00624	0.00441
4.3578	0.00127	0.00156	0.00737	0.0045
4.3605	0.00144	0.00148	0.00829	0.00431
4.3632	0.0016	0.00153	0.00808	0.00407
4.3659	0.00165	0.00177	0.00829	0.00383
4.3686	0.00137	0.00191	0.0091	0.00407
4.3713	0.000970781	0.00179	0.0089	0.00469
4.374	0.000886365	0.00162	0.00716	0.00498
4.3767	0.00108	0.00148	0.00552	0.00469
4.3794	0.0011	0.00145	0.00563	0.00412
4.3821	0.000886365	0.00179	0.00593	0.00407
4.3848	0.000759741	0.00237	0.00511	0.00479
4.3875	0.000865261	0.00272	0.0046	0.00551
4.3902	0.00112	0.00261	0.00491	0.00551
4.3929	0.00135	0.00223	0.00501	0.00512
4.3956	0.00129	0.00191	0.00491	0.00498
4.3983	0.00101	0.00185	0.00511	0.00474
4.401	0.00108	0.00206	0.00552	0.00445
4.4037	0.00154	0.00226	0.00563	0.00469
4.4064	0.00188	0.00229	0.00573	0.00498
4.4091	0.00184	0.00217	0.00634	0.00479
4.4118	0.00156	0.00188	0.00634	0.00455
4.4145	0.00127	0.00159	0.00491	0.00421
4.4172	0.00116	0.00156	0.00419	0.00373
4.4199	0.00118	0.00156	0.00563	0.00359
4.4226	0.00101	0.00159	0.00614	0.00369
4.4253	0.000612014	0.00191	0.0045	0.00402
4.428	0.000422078	0.00211	0.00368	0.0045
4.4307	0.000654222	0.00185	0.00409	0.00469
4.4334	0.000823054	0.00153	0.00419	0.00488
4.4361	0.000801949	0.00156	0.0044	0.00498
4.4388	0.000780845	0.00174	0.00522	0.00469
4.4415	0.000633118	0.00179	0.00624	0.00441
4.4442	0.000527598	0.00194	0.00685	0.00383
4.4469	0.000569805	0.00226	0.00706	0.00373
4.4496	0.000527597	0.00243	0.00798	0.00488
4.4523	0.000464286	0.00226	0.0087	0.00503
4.455	0.000548701	0.00197	0.00798	0.00393
4.4577	0.000865262	0.00182	0.00767	0.00364
4.4604	0.0012	0.00182	0.00829	0.00388
4.4631	0.00106	0.00194	0.00818	0.00421
4.4658	0.000654222	0.00185	0.00665	0.0046
4.4685	0.000590909	0.00133	0.00501	0.00474
4.4712	0.000654221	0.0011	0.00532	0.00531
4.4739	0.000590909	0.00177	0.00634	0.0056
4.4766	0.000590909	0.00249	0.00614	0.00469
4.4793	0.000675325	0.00226	0.00614	0.00393
4.482	0.000823053	0.00148	0.00716	0.00402
4.4847	0.00103	0.00127	0.00788	0.0046
4.4874	0.00106	0.00182	0.00726	0.00484
4.4901	0.000759742	0.002	0.00644	0.0046
4.4928	0.000675327	0.00139	0.00696	0.00479
4.4955	0.00112	0.00095522	0.00696	0.00484
4.4982	0.00135	0.00104	0.00522	0.00421
4.5009	0.0011	0.00145	0.0045	0.00383
4.5036	0.000928573	0.00197	0.00604	0.00402
4.5063	0.000865261	0.00214	0.00675	0.00421
4.509	0.000759741	0.002	0.00522	0.00421
4.5117	0.000780845	0.00171	0.00338	0.00417
4.5144	0.000844157	0.00139	0.00276	0.00364
4.5171	0.000780845	0.00142	0.00409	0.00278
4.5198	0.000675325	0.00168	0.00624	0.00254
4.5225	0.000612013	0.00188	0.00665	0.00326
4.5252	0.000696429	0.00188	0.00563	0.00412
4.5279	0.000865261	0.00165	0.00522	0.00436
4.5306	0.000823054	0.00151	0.00471	0.00436
4.5333	0.000696429	0.00142	0.00358	0.00417
4.536	0.000759741	0.00136	0.00409	0.00397
4.5387	0.000886365	0.00142	0.00604	0.00431
4.5414	0.000865261	0.0013	0.00655	0.00436
4.5441	0.000717533	0.00122	0.00532	0.00383
4.5468	0.000633117	0.00127	0.0043	0.0035
4.5495	0.000675325	0.00127	0.00471	0.0035
4.5522	0.000759741	0.00148	0.00563	0.00364
4.5549	0.000928573	0.00156	0.00583	0.00397
4.5576	0.00114	0.00124	0.00583	0.00421
4.5603	0.00116	0.00119	0.00655	0.00393
4.563	0.00101	0.00153	0.00716	0.00388
4.5657	0.000907469	0.00168	0.00604	0.00426
4.5684	0.000928573	0.00162	0.0043	0.00378
4.5711	0.000949677	0.00174	0.00379	0.00282
4.5738	0.000865261	0.00174	0.0044	0.00278
4.5765	0.000780845	0.00153	0.00532	0.0034
4.5792	0.000823053	0.00145	0.00542	0.00402
4.5819	0.000970781	0.00145	0.0044	0.00412
4.5846	0.00108	0.00139	0.00327	0.00383
4.5873	0.00101	0.00136	0.00317	0.00393
4.59	0.000991886	0.00165	0.00389	0.00364
4.5927	0.00127	0.00197	0.00501	0.00297
4.5954	0.00133	0.00188	0.00634	0.00316
4.5981	0.000970782	0.00171	0.00644	0.00383
4.6008	0.000844157	0.00179	0.00491	0.00397
4.6035	0.000949677	0.00197	0.00317	0.0035
4.6062	0.000928573	0.00211	0.00256	0.00364
4.6089	0.000907469	0.00214	0.00307	0.00474
4.6116	0.000780846	0.00159	0.0044	0.00522
4.6143	0.000506494	0.000839437	0.00614	0.00488
4.617	0.00059091	0.000723651	0.00644	0.00469
4.6197	0.000949678	0.000984166	0.00583	0.0045
4.6224	0.000991886	0.00116	0.00624	0.00393
4.6251	0.000844158	0.00142	0.00655	0.00321
4.6278	0.000759741	0.00179	0.00563	0.00316
4.6305	0.000633117	0.00182	0.00501	0.00364
4.6332	0.000569805	0.00156	0.00573	0.0035
4.6359	0.000696429	0.00153	0.00573	0.00326
4.6386	0.000844157	0.00174	0.0045	0.00359
4.6413	0.000780845	0.00179	0.00399	0.00364
4.644	0.000548702	0.00162	0.00419	0.0035
4.6467	0.000443182	0.00145	0.0046	0.00378
4.6494	0.000590909	0.00116	0.00552	0.00373
4.6521	0.000780845	0.00081049	0.00634	0.00335
4.6548	0.000759741	0.000723651	0.00593	0.00354
4.6575	0.000738638	0.000926275	0.00511	0.00388
4.6602	0.0011	0.00151	0.00511	0.00359
4.6629	0.00148	0.00206	0.00563	0.00302
4.6656	0.00139	0.00203	0.00614	0.00273
4.6683	0.00108	0.00165	0.00583	0.00263
4.671	0.000949677	0.00142	0.00491	0.00278
4.6737	0.00108	0.00151	0.0043	0.00321
4.6764	0.00127	0.00174	0.00358	0.00359
4.6791	0.00148	0.00182	0.00327	0.00373
4.6818	0.00158	0.00177	0.0045	0.00426
4.6845	0.00122	0.00197	0.00583	0.00531
4.6872	0.000590911	0.0022	0.00644	0.00527
4.6899	0.000232143	0.00185	0.00696	0.00417
4.6926	0.000316559	0.00139	0.00573	0.00369
4.6953	0.000633118	0.00133	0.00368	0.00359
4.698	0.000759742	0.00156	0.0043	0.00311
4.7007	0.000738637	0.00191	0.00583	0.00273
4.7034	0.000844157	0.00191	0.00532	0.00302
4.7061	0.000886365	0.00165	0.0044	0.00354
4.7088	0.000717533	0.00159	0.0046	0.00402
4.7115	0.000548702	0.00153	0.0045	0.00488
4.7142	0.000633118	0.00151	0.00409	0.00508
4.7169	0.000844157	0.00159	0.00491	0.00373
4.7196	0.000949677	0.00139	0.00573	0.00249
4.7223	0.000865261	0.00107	0.00542	0.00235
4.725	0.000633118	0.0011	0.00522	0.00292
4.7277	0.000717534	0.00113	0.00491	0.00359
4.7304	0.00108	0.00107	0.0043	0.00345
4.7331	0.00112	0.00116	0.0043	0.00282
4.7358	0.000949678	0.00101	0.00419	0.00249
4.7385	0.000823054	0.000752597	0.00409	0.00225
4.7412	0.000759741	0.000955221	0.00542	0.00239
4.7439	0.000780845	0.00151	0.00665	0.00297
4.7466	0.000780845	0.00179	0.00593	0.00292
4.7493	0.000759741	0.00165	0.00491	0.00211
4.752	0.000801949	0.00139	0.00481	0.00158
4.7547	0.000823053	0.0013	0.00501	0.00168
4.7574	0.000633118	0.00148	0.00532	0.00211
4.7601	0.00037987	0.00171	0.00552	0.00263
4.7628	0.000422078	0.00179	0.00542	0.00278
4.7655	0.000759741	0.00171	0.00532	0.00282
4.7682	0.00106	0.00156	0.00532	0.0033
4.7709	0.0011	0.00153	0.00552	0.00373
4.7736	0.00108	0.00162	0.00552	0.00369
4.7763	0.00108	0.00177	0.00491	0.0034
4.779	0.000928573	0.00194	0.00491	0.00335
4.7817	0.000738637	0.00188	0.00563	0.00359
4.7844	0.000675325	0.00148	0.00604	0.00373
4.7871	0.000654221	0.00113	0.00583	0.00369
4.7898	0.000569805	0.00101	0.0046	0.00364
4.7925	0.000485389	0.00101	0.00358	0.00359
4.7952	0.00048539	0.00104	0.00368	0.0033
4.7979	0.000506493	0.0011	0.00419	0.00297
4.8006	0.000527597	0.00133	0.00501	0.00326
4.8033	0.000590909	0.00151	0.00532	0.00364
4.806	0.000633117	0.00142	0.00501	0.0033
4.8087	0.000590909	0.00124	0.00511	0.00287
4.8114	0.000569805	0.00122	0.00501	0.00235
4.8141	0.000612013	0.00139	0.00481	0.00158
4.8168	0.000590909	0.00148	0.00573	0.00134
4.8195	0.000590909	0.00156	0.00665	0.00153
4.8222	0.000738637	0.00171	0.00593	0.00196
4.8249	0.000865261	0.00148	0.0046	0.00239
4.8276	0.000928573	0.00116	0.00471	0.0023
4.8303	0.00103	0.00116	0.00634	0.0022
4.833	0.00103	0.0013	0.00747	0.0022
4.8357	0.00101	0.00148	0.00685	0.00192
4.8384	0.00112	0.00145	0.00563	0.00192
4.8411	0.0011	0.00139	0.00532	0.00259
4.8438	0.00101	0.00148	0.00604	0.0035
4.8465	0.000907469	0.00133	0.00634	0.00402
4.8492	0.00069643	0.00119	0.00542	0.00397
4.8519	0.000654222	0.00127	0.0046	0.00373
4.8546	0.00069643	0.00124	0.00563	0.00378
4.8573	0.000717533	0.00104	0.00798	0.00417
4.86	0.000823053	0.000810489	0.0088	0.00445
4.8627	0.000823053	0.000723651	0.00767	0.00436
4.8654	0.000759741	0.00095522	0.00675	0.00397
4.8681	0.000801949	0.00124	0.00552	0.0034
4.8708	0.000844157	0.0013	0.00368	0.00297
4.8735	0.000844157	0.0013	0.00348	0.00297
4.8762	0.000780845	0.00133	0.00481	0.00292
4.8789	0.000612013	0.00148	0.00481	0.00292
4.8816	0.000569806	0.00177	0.00338	0.00326
4.8843	0.000844158	0.00162	0.00317	0.00321
4.887	0.00106	0.00116	0.00399	0.0033
4.8897	0.000823053	0.00116	0.00481	0.00407
4.8924	0.000548702	0.00127	0.00604	0.00426
4.8951	0.000612014	0.00113	0.00644	0.00373
4.8978	0.000738638	0.00119	0.00614	0.00316
4.9005	0.000801949	0.00136	0.00614	0.00268
4.9032	0.000823053	0.00142	0.00552	0.00244
4.9059	0.000675325	0.00145	0.00573	0.00225
4.9086	0.000400974	0.0013	0.00726	0.00201
4.9113	0.000189935	0.00119	0.00696	0.00211
4.914	0.000253247	0.0013	0.00522	0.00268
4.9167	0.000548702	0.00127	0.0044	0.00311
4.9194	0.000738637	0.000984166	0.00419	0.00302
4.9221	0.000696429	0.000781543	0.00389	0.00306
4.9248	0.000633117	0.000868381	0.00368	0.00335
4.9275	0.000633117	0.00107	0.0045	0.00345
4.9302	0.000633117	0.0011	0.00614	0.00335
4.9329	0.000654221	0.00107	0.00644	0.00297
4.9356	0.000633117	0.00139	0.00542	0.00278
4.9383	0.000527597	0.00182	0.00614	0.00302
4.941	0.000400974	0.00168	0.00808	0.00311
4.9437	0.000316558	0.00119	0.00798	0.00302
4.9464	0.000337662	0.00107	0.00644	0.00302
4.9491	0.000464286	0.00113	0.00542	0.00316
4.9518	0.000717533	0.0011	0.0046	0.00335
4.9545	0.000970781	0.00119	0.00358	0.00364
4.9572	0.00108	0.00116	0.00358	0.00388
4.9599	0.00112	0.000984166	0.00481	0.00373
4.9626	0.00108	0.00113	0.00501	0.0033
4.9653	0.000991885	0.00153	0.00389	0.00321
4.968	0.00103	0.00179	0.00358	0.0034
4.9707	0.00116	0.00179	0.00471	0.00297
4.9734	0.00118	0.00148	0.00593	0.00249
4.9761	0.00108	0.000984166	0.00614	0.00287
4.9788	0.00101	0.000926274	0.00552	0.00335
4.9815	0.000949677	0.00145	0.0043	0.00359
4.9842	0.000780845	0.00174	0.00399	0.00369
4.9869	0.000633117	0.00145	0.00563	0.00326
4.9896	0.000633117	0.00122	0.00685	0.00268
4.9923	0.000696429	0.00122	0.00706	0.00244
4.995	0.000633117	0.00127	0.00716	0.00235
4.9977	0.00048539	0.00139	0.00644	0.00297
5.0004	0.000422078	0.00139	0.00481	0.00441
5.0031	0.000443182	0.00136	0.00399	0.00464
5.0058	0.000506493	0.00151	0.00389	0.0034
5.0085	0.000569805	0.00168	0.00317	0.00244
5.0112	0.000675325	0.00159	0.00286	0.00235
5.0139	0.000907469	0.00122	0.00307	0.00297
5.0166	0.000970781	0.00095522	0.00327	0.00359
5.0193	0.000738638	0.00104	0.00368	0.0035
5.022	0.000633118	0.00116	0.00399	0.00273
5.0247	0.000612014	0.00107	0.0044	0.00211
5.0274	0.000443182	0.000984166	0.00471	0.00254
5.0301	0.00037987	0.00122	0.00471	0.00326
5.0328	0.000506493	0.00168	0.0046	0.00316
5.0355	0.000633117	0.00174	0.0044	0.00278
5.0382	0.000717533	0.00142	0.00419	0.00263
5.0409	0.000738638	0.00136	0.00368	0.00254
5.0436	0.00059091	0.00148	0.00389	0.00278
5.0463	0.00048539	0.00139	0.00532	0.00306
5.049	0.000548701	0.00122	0.00593	0.00297
5.0517	0.000527597	0.0013	0.00563	0.00302
5.0544	0.000506493	0.00148	0.00542	0.00292
5.0571	0.000696429	0.00151	0.00532	0.00268
5.0598	0.000907469	0.00145	0.00573	0.0033
5.0625	0.000886365	0.00113	0.00655	0.00436
5.0652	0.000759741	0.000868382	0.00696	0.00493
5.0679	0.000675325	0.00107	0.00634	0.00469
5.0706	0.000527598	0.00119	0.00491	0.00373
5.0733	0.000464286	0.00101	0.00368	0.00326
5.076	0.000590909	0.000984166	0.00327	0.00369
5.0787	0.000675325	0.00122	0.00297	0.00393
5.0814	0.000654221	0.00168	0.00286	0.00335
5.0841	0.000612013	0.00188	0.00399	0.00273
5.0868	0.000590909	0.00153	0.00511	0.00302
5.0895	0.000569805	0.00116	0.00522	0.00378
5.0922	0.000527597	0.000926273	0.00532	0.00412
5.0949	0.00048539	0.00107	0.00552	0.00402
5.0976	0.000443182	0.00174	0.00542	0.00369
5.1003	0.000464286	0.00197	0.00522	0.0034
5.103	0.000548701	0.00142	0.00532	0.00369
5.1057	0.000548701	0.000926274	0.00675	0.00407
5.1084	0.000464286	0.000810489	0.0089	0.00383
5.1111	0.00048539	0.000868382	0.00941	0.00364
5.1138	0.000633117	0.0011	0.00818	0.00417
5.1165	0.000675325	0.00127	0.00665	0.00436
5.1192	0.000569805	0.00119	0.00563	0.0033
5.1219	0.000485389	0.00113	0.00481	0.00225
5.1246	0.00048539	0.00119	0.00379	0.0023
5.1273	0.000696429	0.0013	0.00409	0.00254
5.13	0.000970782	0.00139	0.00563	0.00225
5.1327	0.00090747	0.00136	0.00604	0.00206
5.1354	0.000717533	0.00133	0.00573	0.00215
5.1381	0.000717533	0.00116	0.00583	0.00235
5.1408	0.000759741	0.000897328	0.00542	0.00268
5.1435	0.000759741	0.00101	0.00399	0.00263
5.1462	0.000738637	0.00133	0.00276	0.00249
5.1489	0.000633117	0.00142	0.00297	0.00306
5.1516	0.000506493	0.00133	0.00389	0.00345
5.1543	0.000506493	0.00116	0.0044	0.00297
5.157	0.000569805	0.000984166	0.00399	0.00244
5.1597	0.000612013	0.000868381	0.00297	0.00259
5.1624	0.000696429	0.000839435	0.00297	0.00345
5.1651	0.000844157	0.00095522	0.00389	0.00417
5.1678	0.000928573	0.00104	0.0043	0.00388
5.1705	0.000865261	0.00124	0.0044	0.00287
5.1732	0.000907469	0.00162	0.0043	0.00211
5.1759	0.0011	0.00174	0.00389	0.00239
5.1786	0.00108	0.00156	0.00399	0.00306
5.1813	0.00090747	0.00124	0.00522	0.00321
5.184	0.000780845	0.000984166	0.00634	0.00335
5.1867	0.000633117	0.00095522	0.00563	0.00321
5.1894	0.000527597	0.000984166	0.00389	0.00263
5.1921	0.000527597	0.00113	0.00266	0.00249
5.1948	0.000612013	0.00133	0.00246	0.00263
5.1975	0.000780845	0.0013	0.00317	0.00278
5.2002	0.000949677	0.00124	0.00379	0.00292
5.2029	0.000970781	0.00136	0.00358	0.00302
5.2056	0.000801949	0.00142	0.00399	0.00287
5.2083	0.000612013	0.00119	0.00583	0.00244
5.211	0.000569805	0.00095522	0.00655	0.00235
5.2137	0.000569805	0.0011	0.00542	0.00297
5.2164	0.000569805	0.0013	0.0046	0.00354
5.2191	0.000590909	0.00127	0.00491	0.00326
5.2218	0.000548701	0.00104	0.00552	0.00263
5.2245	0.000633117	0.000781543	0.00491	0.00259
5.2272	0.000970781	0.000781543	0.00379	0.00326
5.2299	0.0012	0.000839435	0.00399	0.00397
5.2326	0.00114	0.000752597	0.0046	0.00393
5.2353	0.000991885	0.000694704	0.00471	0.0033
5.238	0.000801949	0.000723651	0.0046	0.00302
5.2407	0.000654221	0.000868381	0.00389	0.00306
5.2434	0.000696429	0.00119	0.00297	0.00292
5.2461	0.000675325	0.00142	0.00307	0.00278
5.2488	0.000506494	0.00127	0.00358	0.00302
5.2515	0.000422078	0.000984166	0.00399	0.00345
5.2542	0.000422078	0.000810489	0.00481	0.00335
5.2569	0.000443182	0.000781543	0.00491	0.00273
5.2596	0.000485389	0.000868381	0.0044	0.00268
5.2623	0.000548701	0.000955219	0.0045	0.00311
5.265	0.000612013	0.00104	0.00501	0.00306
5.2677	0.000590909	0.00113	0.00573	0.00311
5.2704	0.000590909	0.00127	0.00624	0.0034
5.2731	0.000696429	0.00162	0.00644	0.00326
5.2758	0.000865261	0.00182	0.00583	0.00282
5.2785	0.00112	0.00156	0.0045	0.00225
5.2812	0.00112	0.0013	0.0044	0.00215
5.2839	0.000717534	0.0013	0.00522	0.00259
5.2866	0.00048539	0.00142	0.00501	0.00259
5.2893	0.000633117	0.00159	0.00419	0.00235
5.292	0.000738637	0.00148	0.00409	0.00249
5.2947	0.000590909	0.00113	0.0045	0.00306
5.2974	0.000464286	0.00101	0.0046	0.00321
5.3001	0.000612013	0.0011	0.00379	0.00263
5.3028	0.000844157	0.00122	0.00286	0.00244
5.3055	0.000949677	0.00113	0.00297	0.00254
5.3082	0.000949677	0.000897328	0.00286	0.00254
5.3109	0.000886365	0.000897328	0.00235	0.00254
5.3136	0.000801949	0.00095522	0.00276	0.0022
5.3163	0.000675326	0.000868381	0.00358	0.00196
5.319	0.000675326	0.000810489	0.00399	0.00235
5.3217	0.000886365	0.000839435	0.0045	0.00287
5.3244	0.000949677	0.000984166	0.00573	0.00287
5.3271	0.000801949	0.0011	0.00644	0.00239
5.3298	0.000654221	0.000897328	0.00542	0.0022
5.3325	0.000612013	0.00081049	0.00399	0.00254
5.3352	0.000654222	0.00124	0.00327	0.00273
5.3379	0.000548702	0.00153	0.00317	0.00273
5.3406	0.000358766	0.0013	0.00358	0.00282
5.3433	0.000316558	0.000984166	0.00379	0.00254
5.346	0.000400974	0.000897327	0.00338	0.00206
5.3487	0.000527597	0.00101	0.00338	0.00206
5.3514	0.000590909	0.00113	0.0045	0.00215
5.3541	0.000717533	0.00119	0.00511	0.00187
5.3568	0.00090747	0.00122	0.00409	0.00182
5.3595	0.000780846	0.00113	0.00338	0.00259
5.3622	0.000464286	0.00095522	0.00368	0.00306
5.3649	0.00037987	0.000926274	0.00379	0.00273
5.3676	0.00048539	0.0011	0.00389	0.00268
5.3703	0.000527598	0.00127	0.00419	0.00282
5.373	0.000506493	0.0013	0.00399	0.00268
5.3757	0.000548701	0.00116	0.00348	0.00259
5.3784	0.000590909	0.00104	0.00358	0.00273
5.3811	0.000569805	0.00104	0.0044	0.00311
5.3838	0.000464286	0.00101	0.0046	0.00311
5.3865	0.000337662	0.00104	0.00338	0.00259
5.3892	0.000358766	0.00119	0.00194	0.00225
5.3919	0.000548702	0.00133	0.00133	0.00235
5.3946	0.000780845	0.00136	0.00164	0.00259
5.3973	0.000844157	0.00124	0.00307	0.00278
5.4	0.000759741	0.00122	0.00481	0.00326
5.4027	0.000801949	0.00148	0.00501	0.00354
5.4054	0.000928573	0.00153	0.00368	0.00311
5.4081	0.000886365	0.0011	0.00297	0.00273
5.4108	0.000717533	0.000752597	0.00338	0.00263
5.4135	0.000612013	0.000665759	0.00348	0.00263
5.4162	0.000527597	0.000607866	0.00307	0.00297
5.4189	0.000400974	0.00057892	0.00276	0.00316
5.4216	0.000400974	0.000781544	0.00286	0.00278
5.4243	0.000548701	0.0013	0.00348	0.00249
5.427	0.000654221	0.00153	0.00338	0.00249
5.4297	0.000654221	0.00119	0.00235	0.00263
5.4324	0.000612013	0.00095522	0.00215	0.00278
5.4351	0.000654221	0.00101	0.00256	0.00259
5.4378	0.000759741	0.00104	0.00286	0.00235
5.4405	0.000759741	0.00124	0.00348	0.00225
5.4432	0.000801949	0.00171	0.00389	0.00235
5.4459	0.000928573	0.00191	0.00399	0.00263
5.4486	0.000801949	0.00153	0.00389	0.00244
5.4513	0.000612014	0.00122	0.00307	0.00201
5.454	0.000696429	0.00142	0.00297	0.0022
5.4567	0.000759741	0.00153	0.0044	0.00254
5.4594	0.000717533	0.00119	0.00471	0.00278
5.4621	0.000759741	0.00095522	0.00327	0.00326
5.4648	0.000696429	0.00119	0.00297	0.0035
5.4675	0.000506494	0.00142	0.00399	0.00316
5.4702	0.000506494	0.00148	0.0043	0.00259
5.4729	0.000717533	0.00159	0.0043	0.00225
5.4756	0.000865261	0.00174	0.00491	0.0022
5.4783	0.000823053	0.00177	0.00471	0.00239
5.481	0.000675325	0.00151	0.00348	0.00282
5.4837	0.000612013	0.00107	0.00317	0.00306
5.4864	0.000780845	0.000926273	0.00358	0.00311
5.4891	0.00101	0.00122	0.00327	0.00292
5.4918	0.000991885	0.00153	0.00317	0.00249
5.4945	0.000717533	0.00159	0.00419	0.00235
5.4972	0.000506494	0.00162	0.00563	0.00215
5.4999	0.000464286	0.00162	0.00675	0.00196
5.5026	0.000443182	0.00139	0.00614	0.00235
5.5053	0.000464286	0.0011	0.0045	0.00278
5.508	0.000590909	0.00104	0.00419	0.00278
5.5107	0.000675325	0.00113	0.00379	0.00259
5.5134	0.000612013	0.00101	0.00225	0.00273
5.5161	0.000548701	0.000810489	0.00174	0.00316
5.5188	0.000548701	0.000839435	0.00297	0.00302
5.5215	0.000548701	0.000897327	0.00379	0.00254
5.5242	0.000675325	0.000926274	0.00266	0.00263
5.5269	0.000907469	0.00119	0.00174	0.00273
5.5296	0.000949677	0.0013	0.00266	0.00249
5.5323	0.000886365	0.000984166	0.00389	0.00254
5.535	0.000844157	0.000665759	0.0046	0.00263
5.5377	0.000633118	0.000723651	0.00471	0.00254
5.5404	0.000422078	0.00101	0.00399	0.0023
5.5431	0.000422078	0.00122	0.00368	0.00172
5.5458	0.000612014	0.00133	0.00399	0.00144
5.5485	0.000823053	0.00127	0.00368	0.00211
5.5512	0.00069643	0.00107	0.00297	0.00297
5.5539	0.000527598	0.00101	0.00286	0.00311
5.5566	0.000696431	0.0011	0.00348	0.00259
5.5593	0.00080195	0.00133	0.0043	0.00206
5.562	0.000780846	0.00156	0.00481	0.00196
5.5647	0.000738637	0.00145	0.00419	0.00196
5.5674	0.000506494	0.00119	0.00307	0.00196
5.5701	0.00037987	0.00104	0.00317	0.00177
5.5728	0.000506494	0.000926274	0.0043	0.00153
5.5755	0.000548701	0.00101	0.0046	0.00215
5.5782	0.00048539	0.00145	0.00327	0.00278
5.5809	0.000443182	0.00194	0.00174	0.00249
5.5836	0.000400974	0.00197	0.00164	0.00239
5.5863	0.000400974	0.00174	0.00235	0.00263
5.589	0.000400974	0.00174	0.00286	0.00244
5.5917	0.000400974	0.00162	0.00338	0.00192
5.5944	0.000443182	0.00148	0.00358	0.00139
5.5971	0.000422078	0.00162	0.00368	0.00115
5.5998	0.000443182	0.00165	0.0043	0.00129
5.6025	0.00059091	0.00136	0.00471	0.00144
5.6052	0.00059091	0.000984166	0.00471	0.00153
5.6079	0.000443182	0.000839435	0.00491	0.00187
5.6106	0.000443182	0.0011	0.00491	0.00215
5.6133	0.000590909	0.00142	0.00419	0.00215
5.616	0.000675325	0.0013	0.00358	0.00196
5.6187	0.000633117	0.00081049	0.00358	0.00182
5.6214	0.000654221	0.00043419	0.00338	0.00215
5.6241	0.000696429	0.000463136	0.00297	0.00254
5.6268	0.000527598	0.000694705	0.00379	0.00235
5.6295	0.000337662	0.00101	0.00532	0.00192
5.6322	0.000358766	0.00127	0.00522	0.00172
5.6349	0.000464286	0.00119	0.00368	0.00196
5.6376	0.00048539	0.00101	0.00286	0.00259
5.6403	0.000527597	0.00095522	0.00338	0.00302
5.643	0.000780845	0.000839435	0.00379	0.00254
5.6457	0.00101	0.000810489	0.00338	0.00172
5.6484	0.000907469	0.00101	0.00338	0.00148
5.6511	0.000654221	0.00116	0.00399	0.00168
5.6538	0.000569805	0.00104	0.0043	0.00206
5.6565	0.000780845	0.000984166	0.00409	0.0023
5.6592	0.00103	0.00122	0.00419	0.00215
5.6619	0.000865262	0.00136	0.00491	0.00225
5.6646	0.000569806	0.00127	0.00511	0.00268
5.6673	0.000612013	0.00119	0.0044	0.00249
5.67	0.000696429	0.0011	0.00327	0.00196
5.6727	0.000633117	0.00104	0.00286	0.0022
5.6754	0.000548701	0.00104	0.00368	0.00273
5.6781	0.000464286	0.00104	0.00399	0.00249
5.6808	0.000506494	0.00104	0.00379	0.00201
5.6835	0.000696429	0.000984166	0.0043	0.00215
5.6862	0.000717533	0.000984167	0.0046	0.00225
5.6889	0.000464286	0.00122	0.00522	0.00177
5.6916	0.000337662	0.00127	0.00624	0.00144
5.6943	0.00048539	0.00104	0.00542	0.00196
5.697	0.00048539	0.000926273	0.00358	0.00263
5.6997	0.000295455	0.000752597	0.00276	0.00225
5.7024	0.000253246	0.000607867	0.00286	0.00148
5.7051	0.000337662	0.000868382	0.00399	0.0012
5.7078	0.000422078	0.00104	0.00532	0.00124
5.7105	0.000485389	0.000839435	0.00522	0.00153
5.7132	0.000485389	0.000810489	0.0045	0.00168
5.7159	0.000400974	0.00104	0.0044	0.00168
5.7186	0.00027435	0.00122	0.0045	0.00192
5.7213	0.000253247	0.00127	0.0044	0.00215
5.724	0.000337662	0.0011	0.00419	0.00206
5.7267	0.000316558	0.000984166	0.00409	0.00201
5.7294	0.000316558	0.00119	0.00399	0.00225
5.7321	0.000506494	0.0013	0.0043	0.00244
5.7348	0.000569805	0.00122	0.00491	0.00278
5.7375	0.00048539	0.0011	0.00409	0.00326
5.7402	0.000527598	0.0011	0.00256	0.00326
5.7429	0.000527598	0.00101	0.00276	0.00273
5.7456	0.000464286	0.000636813	0.00379	0.0022
5.7483	0.000506493	0.00043419	0.00379	0.00187
5.751	0.000464286	0.00057892	0.00368	0.00163
5.7537	0.00037987	0.000868381	0.00409	0.00144
5.7564	0.000443182	0.00116	0.00419	0.0012
5.7591	0.00048539	0.00133	0.00379	0.00129
5.7618	0.000464286	0.00151	0.00348	0.00196
5.7645	0.00048539	0.00156	0.00379	0.00235
5.7672	0.000464286	0.00136	0.00389	0.00206
5.7699	0.000358766	0.0011	0.0046	0.00177
5.7726	0.000337662	0.000926274	0.00655	0.00201
5.7753	0.000464286	0.00101	0.00655	0.00268
5.778	0.000548701	0.00116	0.0046	0.00273
5.7807	0.000464286	0.00095522	0.00368	0.00182
5.7834	0.000358766	0.000781543	0.00358	0.00115
5.7861	0.000443182	0.00101	0.00348	0.00129
5.7888	0.000590909	0.00122	0.00358	0.00196
5.7915	0.000633117	0.00116	0.00368	0.00268
5.7942	0.000696429	0.0011	0.00389	0.00282
5.7969	0.000759741	0.00107	0.00409	0.00239
5.7996	0.000780845	0.00104	0.00358	0.00211
5.8023	0.000823054	0.00107	0.00317	0.00244
5.805	0.000717534	0.00127	0.0044	0.00287
5.8077	0.000612014	0.00156	0.00634	0.00263
5.8104	0.000738637	0.00162	0.00665	0.00235
5.8131	0.000738637	0.00148	0.00511	0.00254
5.8158	0.000464286	0.00139	0.00348	0.00235
5.8185	0.000232143	0.00142	0.00266	0.00182
5.8212	0.000189935	0.00139	0.00256	0.00177
5.8239	0.000316558	0.00153	0.00256	0.00215
5.8266	0.000506494	0.00185	0.00194	0.00244
5.8293	0.000569805	0.00177	0.00164	0.00239
5.832	0.000569805	0.00156	0.00266	0.00254
5.8347	0.000633117	0.00153	0.00327	0.00268
5.8374	0.000696429	0.00151	0.00246	0.00244
5.8401	0.000675325	0.00153	0.00235	0.00287
5.8428	0.000506494	0.00145	0.00419	0.00335
5.8455	0.000358766	0.00139	0.00593	0.00273
5.8482	0.000443182	0.00133	0.00573	0.0022
5.8509	0.000738637	0.000897328	0.00511	0.0022
5.8536	0.000991886	0.000521028	0.00532	0.00225
5.8563	0.000886366	0.00057892	0.00491	0.00239
5.859	0.000612014	0.000781543	0.00358	0.00249
5.8617	0.000506493	0.000926273	0.00286	0.00254
5.8644	0.00048539	0.00104	0.00317	0.00259
5.8671	0.000400974	0.00113	0.00409	0.00235
5.8698	0.000295454	0.00122	0.00532	0.00187
5.8725	0.000253246	0.00142	0.00552	0.00177
5.8752	0.000316558	0.00156	0.0044	0.0023
5.8779	0.000443182	0.00145	0.00358	0.00273
5.8806	0.000506493	0.00148	0.00368	0.00263
5.8833	0.000506493	0.00174	0.00399	0.00282
5.886	0.00059091	0.00165	0.00409	0.00373
5.8887	0.000738638	0.00136	0.00399	0.00417
5.8914	0.000654222	0.0013	0.00379	0.00369
5.8941	0.000422078	0.00136	0.00389	0.00335
5.8968	0.000422078	0.00139	0.00419	0.00278
5.8995	0.000569805	0.00124	0.00379	0.00187
5.9022	0.000612013	0.00113	0.00317	0.00182
5.9049	0.000548701	0.00124	0.00348	0.00215
5.9076	0.000548701	0.00124	0.00358	0.00235
5.9103	0.000612013	0.00107	0.00276	0.00254
5.913	0.000569805	0.00095522	0.00266	0.0022
5.9157	0.000464286	0.00107	0.00338	0.00182
5.9184	0.000443182	0.00153	0.00348	0.00201
5.9211	0.000548701	0.00194	0.00338	0.00182
5.9238	0.000759741	0.00179	0.00338	0.00129
5.9265	0.000949677	0.00139	0.00317	0.00144
5.9292	0.000991885	0.00119	0.00286	0.00201
5.9319	0.000907469	0.00127	0.00235	0.00254
5.9346	0.000844157	0.00142	0.00225	0.00278
5.9373	0.000865261	0.00133	0.00297	0.00292
5.94	0.000801949	0.00124	0.00368	0.00321
5.9427	0.000717533	0.00122	0.00338	0.00326
5.9454	0.000717533	0.000984166	0.00246	0.00311
5.9481	0.000612014	0.000810489	0.00246	0.00316
5.9508	0.000527598	0.00101	0.00327	0.00306
5.9535	0.000590909	0.00139	0.00307	0.00211
5.9562	0.000590909	0.00136	0.00225	0.00101
5.9589	0.000548701	0.000839436	0.00307	0.00115
5.9616	0.000548701	0.000578921	0.0046	0.00215
5.9643	0.000464286	0.000810489	0.00511	0.00282
5.967	0.000358766	0.00101	0.00491	0.00278
5.9697	0.00037987	0.00101	0.00389	0.00249
5.9724	0.000358766	0.000897327	0.00246	0.00263
5.9751	0.000337662	0.000810489	0.00184	0.00311
5.9778	0.000548702	0.000839435	0.00205	0.0033
5.9805	0.000738637	0.000868381	0.00256	0.00311
5.9832	0.000759741	0.00116	0.00317	0.00287
5.9859	0.000759741	0.00171	0.00399	0.00263
5.9886	0.000654221	0.00177	0.00491	0.00235
5.9913	0.000527597	0.00127	0.00511	0.00239
5.994	0.000569805	0.00101	0.00471	0.00259
5.9967	0.000633117	0.0011	0.0044	0.00206
5.9994	0.000612013	0.00101	0.0044	0.00168
